# Supplementary material for: Identification of Plasma Protein Biomarkers and Drug Targets for Hematologic Malignancies by Proteome-wide Mendelian Randomization
Source: J Cancer. 2025 Sep 3;16(13):3917–27. doi: 10.7150/jca.115044 (PMC12491151; doi:10.7150/jca.115044)
Supplement: Supplementary file 1 — Supplementary tables. [file jcav16p3917s1.xlsx]

## Sheet: Table S1
Table S1: Genetic instruments for plasma proteins from UKB-PPP.
SNP	effect_allele.exposure	other_allele.exposure	eaf.exposure	beta.exposure	se.exposure	pval.exposure	samplesize.exposure	chr.exposure	pos.exposure	Phenotype	exposure	id.exposure	gene_chr	gene_start	gene_end	cis_trans_hg38	chr_pos	maf	R2	Fvalue
rs58509147	T	C	0.04799	-0.7369	0.015767	0	35158	19	58329124	16561_9_A1BG_Alpha_1B_glycoprotein	A1BG	A1BG	19	58345178	58353492	cis	19:58329124	0.04799	0.049618	1835.44
rs62114673	A	G	0.01318	-0.4611	0.035905	9.49e-38	35157	19	58578696	16561_9_A1BG_Alpha_1B_glycoprotein	A1BG	A1BG	19	58345178	58353492	cis	19:58578696	0.01318	0.00553062	195.51
rs79541297	G	A	0.0186	-0.3023	0.030389	2.58e-23	35165	19	57648223	16561_9_A1BG_Alpha_1B_glycoprotein	A1BG	A1BG	19	58345178	58353492	cis	19:57648223	0.0186	0.0033363	117.707
rs2240025	G	A	0.295	-0.0695	0.009133	2.75e-14	35165	19	57700676	16561_9_A1BG_Alpha_1B_glycoprotein	A1BG	A1BG	19	58345178	58353492	cis	19:57700676	0.295	0.00200914	70.7897
rs7259303	A	G	0.01665	0.1619	0.031826	3.64e-07	35170	19	57493195	16561_9_A1BG_Alpha_1B_glycoprotein	A1BG	A1BG	19	58345178	58353492	cis	19:57493195	0.01665	0.000858314	30.2111
rs226379	C	T	0.34878	-0.0982	0.008654	7.6e-30	35387	12	9115989	3708_62_A2M_a2_Macroglobulin	A2M	A2M	12	9067664	9116229	cis	12:9115989	0.34878	0.00438059	155.689
rs142799933	G	A	0.01631	-0.2024	0.029368	5.51e-12	35385	12	9530722	3708_62_A2M_a2_Macroglobulin	A2M	A2M	12	9067664	9116229	cis	12:9530722	0.01631	0.00131451	46.5725
rs78315493	G	A	0.1267	0.0668	0.012461	8.29e-08	35386	12	9258999	3708_62_A2M_a2_Macroglobulin	A2M	A2M	12	9067664	9116229	cis	12:9258999	0.1267	0.000987468	34.9751
rs1558526	A	G	0.21815	-0.2436	0.009618	1.57e-141	35386	12	8857224	15482_12_A2ML1_A2ML1	A2ML1	A2ML1	12	8822621	8887001	cis	12:8857224	0.21815	0.0202425	731.057
rs7968401	G	C	0.46208	-0.0528	0.00804	5.12e-11	35387	12	9693925	15482_12_A2ML1_A2ML1	A2ML1	A2ML1	12	8822621	8887001	cis	12:9693925	0.46208	0.0013859	49.1082
rs12824036	T	C	0.46669	-0.036	0.008108	8.98e-06	35371	12	7939182	15482_12_A2ML1_A2ML1	A2ML1	A2ML1	12	8822621	8887001	cis	12:7939182	0.46669	0.000645124	22.8321
rs2143918	C	A	0.483	-0.3144	0.006497	0	35374	22	42718014	8759_29_A4GALT_a1_4_Galactosyltransferase	A4GALT	A4GALT	22	42692121	42721298	cis	22:42718014	0.483	0.0493665	1836.87
rs75900096	A	C	0.06376	-0.1311	0.016361	1.12e-15	35374	22	42955679	8759_29_A4GALT_a1_4_Galactosyltransferase	A4GALT	A4GALT	22	42692121	42721298	cis	22:42955679	0.06376	0.00205197	72.7315
rs4988421	C	T	0.01362	-0.248	0.035033	1.45e-12	35372	22	43124845	8759_29_A4GALT_a1_4_Galactosyltransferase	A4GALT	A4GALT	22	42692121	42721298	cis	22:43124845	0.01362	0.00165255	58.5475
rs74279210	G	C	0.05685	0.1118	0.017549	1.88e-10	35374	22	42616962	8759_29_A4GALT_a1_4_Galactosyltransferase	A4GALT	A4GALT	22	42692121	42721298	cis	22:42616962	0.05685	0.00134037	47.4752
rs4988400	G	A	0.03846	-0.108	0.02108	3e-07	35374	22	43121025	8759_29_A4GALT_a1_4_Galactosyltransferase	A4GALT	A4GALT	22	42692121	42721298	cis	22:43121025	0.03846	0.000862689	30.5414
rs8143131	T	C	0.33963	0.0394	0.008482	3.4e-06	35370	22	43480273	8759_29_A4GALT_a1_4_Galactosyltransferase	A4GALT	A4GALT	22	42692121	42721298	cis	22:43480273	0.33963	0.000696331	24.645
rs2251550	G	A	0.69937	-0.0651	0.008527	2.27e-14	35350	3	138140323	10835_25_A4GNT_A4GCT	A4GNT	A4GNT	3	138123713	138132390	cis	3:138140323	0.30063	0.0017821	63.106
rs11211830	T	C	0.18282	0.0588	0.010533	2.37e-08	35359	11	106631214	17320_19_AASDHPPT_ADPPT	AASDHPPT	AASDHPPT	11	106075501	106098699	cis	11:106631214	0.18282	0.00103306	36.5637
rs13091880	T	C	0.61451	0.0481	0.008129	3.28e-09	35357	3	111927205	17370_186_ABHD10_ABHDA	ABHD10	ABHD10	3	111979010	111993368	cis	3:111927205	0.38549	0.00109613	38.7962
rs4652346	T	C	0.37884	-0.0362	0.008153	8.99e-06	35358	1	179028024	5261_13_ABL2_ABL2	ABL2	ABL2	1	179099330	179229684	cis	1:179028024	0.37884	0.000616746	21.8191
rs114464628	A	G	0.0443	-0.2726	0.019185	8.05e-46	35354	5	149154161	13578_98_ABLIM3_ABLM3	ABLIM3	ABLIM3	5	149141483	149260542	cis	5:149154161	0.0443	0.00629227	223.853
rs10052321	C	T	0.97412	0.1243	0.025114	7.44e-07	35363	5	149671097	13578_98_ABLIM3_ABLM3	ABLIM3	ABLIM3	5	149141483	149260542	cis	5:149671097	0.02588	0.000779021	27.5684
rs149422824	A	G	0.02762	-0.1139	0.024257	2.66e-06	35351	5	148290426	13578_98_ABLIM3_ABLM3	ABLIM3	ABLIM3	5	149141483	149260542	cis	5:148290426	0.02762	0.000696847	24.65
rs7849542	A	G	0.29202	0.3896	0.00538	0	35364	9	133167143	9253_52_ABO_BGAT	ABO	ABO	9	133233278	133276024	cis	9:133167143	0.29202	0.0627627	2368.04
rs9411367	T	C	0.16163	0.5957	0.006609	0	35365	9	133243126	9253_52_ABO_BGAT	ABO	ABO	9	133233278	133276024	cis	9:133243126	0.16163	0.0961707	3762.75
rs75685923	T	C	0.05243	-0.3848	0.01894	9.11e-92	35372	9	133410109	9253_52_ABO_BGAT	ABO	ABO	9	133233278	133276024	cis	9:133410109	0.05243	0.0147127	528.157
rs9802393	T	C	0.80389	0.175	0.010786	3.39e-59	35360	9	133539394	9253_52_ABO_BGAT	ABO	ABO	9	133233278	133276024	cis	9:133539394	0.19611	0.00965612	344.75
rs2510263	G	A	0.96893	-0.3859	0.025158	4.2e-53	35370	9	133734535	9253_52_ABO_BGAT	ABO	ABO	9	133233278	133276024	cis	9:133734535	0.03107	0.0089663	319.989
rs9286383	T	A	0.90663	-0.2199	0.014757	3.24e-50	35363	9	133550072	9253_52_ABO_BGAT	ABO	ABO	9	133233278	133276024	cis	9:133550072	0.09337	0.00818687	291.886
rs149078687	A	G	0.02346	0.3031	0.028329	1.03e-26	35369	9	132277190	9253_52_ABO_BGAT	ABO	ABO	9	133233278	133276024	cis	9:132277190	0.02346	0.0042094	149.503
rs45610335	T	C	0.03998	0.2043	0.022051	1.95e-20	35373	9	132877995	9253_52_ABO_BGAT	ABO	ABO	9	133233278	133276024	cis	9:132877995	0.03998	0.00320398	113.692
rs55673270	T	C	0.03457	-0.2083	0.02347	6.98e-19	35372	9	132500385	9253_52_ABO_BGAT	ABO	ABO	9	133233278	133276024	cis	9:132500385	0.03457	0.0028962	102.736
rs116963840	C	A	0.01405	-0.2608	0.035947	4.01e-13	35370	9	133678456	9253_52_ABO_BGAT	ABO	ABO	9	133233278	133276024	cis	9:133678456	0.01405	0.00188441	66.7738
rs2229528	G	A	0.0765	-0.6028	0.012914	0	35357	3	38125604	17782_23_ACAA1_THIK	ACAA1	ACAA1	3	38103129	38137242	cis	3:38125604	0.0765	0.0513422	1913.45
rs2685096	C	A	0.36921	-0.0809	0.008451	1.04e-21	35357	3	37772103	17782_23_ACAA1_THIK	ACAA1	ACAA1	3	38103129	38137242	cis	3:37772103	0.36921	0.00304849	108.109
rs7625290	G	T	0.04447	-0.1782	0.019491	6.1e-20	35357	3	38136799	17782_23_ACAA1_THIK	ACAA1	ACAA1	3	38103129	38137242	cis	3:38136799	0.04447	0.00269871	95.6712
rs28362641	T	C	0.17188	-0.0812	0.010883	8.59e-14	35356	3	39108083	17782_23_ACAA1_THIK	ACAA1	ACAA1	3	38103129	38137242	cis	3:39108083	0.17188	0.00187698	66.4837
rs112208526	C	T	0.032	-0.1539	0.02309	2.65e-11	35357	3	37376658	17782_23_ACAA1_THIK	ACAA1	ACAA1	3	38103129	38137242	cis	3:37376658	0.032	0.00146735	51.9543
rs11161468	T	C	0.30144	0.2255	0.008613	4.36e-151	35356	1	75726897	17333_20_ACADM_ACADM	ACADM	ACADM	1	75724431	75787575	cis	1:75726897	0.30144	0.0214155	773.692
rs653833	T	C	0.85658	0.0607	0.011312	8.05e-08	35352	1	76703391	17333_20_ACADM_ACADM	ACADM	ACADM	1	75724431	75787575	cis	1:76703391	0.14342	0.000905284	32.0308
rs567250	G	A	0.15765	0.0523	0.01086	1.47e-06	35354	1	76215361	17333_20_ACADM_ACADM	ACADM	ACADM	1	75724431	75787575	cis	1:76215361	0.15765	0.000726474	25.701
rs7913063	T	A	0.09324	0.1687	0.013449	4.32e-36	35382	10	123039167	17403_14_ACADSB_acyl_Coenzyme_A_dehydrogenase	ACADSB	ACADSB	10	123008979	123058290	cis	10:123039167	0.09324	0.00481232	171.083
rs7068479	G	C	0.09683	-0.118	0.01314	2.7e-19	35382	10	123090651	17403_14_ACADSB_acyl_Coenzyme_A_dehydrogenase	ACADSB	ACADSB	10	123008979	123058290	cis	10:123090651	0.09683	0.00243542	86.3754
rs507506	G	A	0.55807	-0.0482	0.00792	1.16e-09	35376	17	7215003	19262_219_ACADVL_ACADV	ACADVL	ACADVL	17	7217125	7225266	cis	17:7215003	0.44193	0.00114595	40.5834
rs34949187	A	G	0.16378	-0.1415	0.010752	1.49e-39	35355	15	88843421	3280_49_ACAN_Aggrecan	ACAN	ACAN	15	88803436	88875353	cis	15:88843421	0.16378	0.00548434	194.957
rs12441312	C	G	0.20578	0.0872	0.009942	1.78e-18	35353	15	88710195	3280_49_ACAN_Aggrecan	ACAN	ACAN	15	88803436	88875353	cis	15:88710195	0.20578	0.00248546	88.0825
rs62285629	A	T	0.23426	-0.0584	0.00934	4.03e-10	35202	3	195469445	12343_14_ACAP2_CENB2	ACAP2	ACAP2	3	195274745	195443044	cis	3:195469445	0.23426	0.00122359	43.1231
rs112087419	A	G	0.1911	0.1137	0.01008	1.66e-29	35356	11	108127399	19197_95_ACAT1_THIL	ACAT1	ACAT1	11	108116695	108147603	cis	11:108127399	0.1911	0.00399675	141.868
rs25683	G	A	0.57004	-0.2664	0.008124	8.07e-236	35389	6	159775311	17341_89_ACAT2_THIC	ACAT2	ACAT2	6	159762045	159779112	cis	6:159775311	0.42996	0.0347882	1275.42
rs41272114	T	C	0.05867	0.1377	0.017315	1.83e-15	35389	6	160585045	17341_89_ACAT2_THIC	ACAT2	ACAT2	6	159762045	159779112	cis	6:160585045	0.05867	0.00209438	74.2694
rs151149709	C	T	0.03932	0.1328	0.020685	1.36e-10	35389	6	159906102	17341_89_ACAT2_THIC	ACAT2	ACAT2	6	159762045	159779112	cis	6:159906102	0.03932	0.00133235	47.2108
rs622217	C	T	0.47946	-0.0464	0.008181	1.41e-08	35390	6	160345738	17341_89_ACAT2_THIC	ACAT2	ACAT2	6	159762045	159779112	cis	6:160345738	0.47946	0.00107466	38.0711
rs12179053	T	C	0.26014	-0.0466	0.009323	5.78e-07	35390	6	160290534	17341_89_ACAT2_THIC	ACAT2	ACAT2	6	159762045	159779112	cis	6:160290534	0.26014	0.000835908	29.6059
rs74889023	T	C	0.03244	-0.1419	0.023475	1.5e-09	35344	1	180349723	10075_75_ACBD6_ACBD6	ACBD6	ACBD6	1	180269653	180502954	cis	1:180349723	0.03244	0.00126402	44.7295
rs12140076	A	G	0.09846	-0.0662	0.01375	1.48e-06	35343	1	180267389	10075_75_ACBD6_ACBD6	ACBD6	ACBD6	1	180269653	180502954	cis	1:180267389	0.09846	0.00077802	27.5174
rs4748140	G	C	0.45506	-0.0453	0.007899	9.76e-09	35360	10	15073720	13563_259_ACBD7_ACBD7	ACBD7	ACBD7	10	15075475	15088776	cis	10:15073720	0.45506	0.00101776	36.0225
rs6504163	T	C	0.57756	-0.4822	0.00614	0	35354	17	63468418	10714_7_ACE_ACE	ACE	ACE	17	63477061	63498380	cis	17:63468418	0.42244	0.113461	4524.42
rs141740390	C	T	0.01723	-1.0424	0.031326	8.77e-243	35357	17	63451476	10714_7_ACE_ACE	ACE	ACE	17	63477061	63498380	cis	17:63451476	0.01723	0.036799	1350.73
rs111725844	T	C	0.06264	0.3298	0.01681	1.07e-85	35356	17	63720642	10714_7_ACE_ACE	ACE	ACE	17	63477061	63498380	cis	17:63720642	0.06264	0.0127729	457.416
rs116901530	A	G	0.01204	0.4066	0.038069	1.25e-26	35356	17	63589765	10714_7_ACE_ACE	ACE	ACE	17	63477061	63498380	cis	17:63589765	0.01204	0.00393306	139.598
rs2429385	A	G	0.95528	-0.2106	0.019842	2.57e-26	35356	17	62699438	10714_7_ACE_ACE	ACE	ACE	17	63477061	63498380	cis	17:62699438	0.04472	0.00378948	134.483
rs183714208	A	G	0.01812	-0.3081	0.031841	3.8e-22	35356	17	62863605	10714_7_ACE_ACE	ACE	ACE	17	63477061	63498380	cis	17:62863605	0.01812	0.00337777	119.822
rs201322719	GA	G	0.01622	0.31	0.032339	9.16e-22	35355	17	62691991	10714_7_ACE_ACE	ACE	ACE	17	63477061	63498380	cis	17:62691991	0.01622	0.00306692	108.758
rs2953186	C	T	0.02545	0.193	0.026885	7.04e-13	35355	17	62656351	10714_7_ACE_ACE	ACE	ACE	17	63477061	63498380	cis	17:62656351	0.02545	0.00184772	65.4434
rs116944623	A	G	0.01199	0.257	0.037726	9.61e-12	35356	17	62610573	10714_7_ACE_ACE	ACE	ACE	17	63477061	63498380	cis	17:62610573	0.01199	0.00156486	55.4109
rs144588230	A	G	0.02405	-0.1378	0.027241	4.23e-07	35356	17	63856934	10714_7_ACE_ACE	ACE	ACE	17	63477061	63498380	cis	17:63856934	0.02405	0.000891397	31.5426
rs4968744	G	C	0.03056	-0.1116	0.023757	2.63e-06	35357	17	62878113	10714_7_ACE_ACE	ACE	ACE	17	63477061	63498380	cis	17:62878113	0.03056	0.00073796	26.1098
rs75168245	A	G	0.03584	-0.1041	0.022165	2.65e-06	35357	17	63297353	10714_7_ACE_ACE	ACE	ACE	17	63477061	63498380	cis	17:63297353	0.03584	0.000748943	26.4987
rs112965562	A	T	0.01735	-0.2118	0.030719	5.4e-12	35380	6	24682169	17675_17_ACOT13_ACO13	ACOT13	ACOT13	6	24667035	24705065	cis	6:24682169	0.01735	0.00152961	54.1974
rs55931834	T	C	0.48703	0.0359	0.007869	5.06e-06	35371	20	45843524	17400_71_ACOT8_ACOT8	ACOT8	ACOT8	20	45841721	45857405	cis	20:45843524	0.48703	0.000643971	22.7913
rs12714397	A	C	0.28354	-0.3835	0.005878	0	35322	2	23368	3858_5_ACP1_PPAC	ACP1	ACP1	2	264140	278283	cis	2:23368	0.28354	0.059754	2244.64
rs55730487	T	C	0.03306	0.6352	0.021921	1.3e-184	35304	2	534069	3858_5_ACP1_PPAC	ACP1	ACP1	2	264140	278283	cis	2:534069	0.03306	0.0257961	934.766
rs202218427	CA	C	0.05671	-0.4461	0.017292	9.26e-147	35304	2	290470	3858_5_ACP1_PPAC	ACP1	ACP1	2	264140	278283	cis	2:290470	0.05671	0.0212912	767.972
rs115477161	A	G	0.03232	-0.4555	0.023085	1.16e-86	35318	2	191196	3858_5_ACP1_PPAC	ACP1	ACP1	2	264140	278283	cis	2:191196	0.03232	0.0129781	464.36
rs145525592	A	G	0.01038	0.7249	0.038908	1.8e-77	35322	2	10610	3858_5_ACP1_PPAC	ACP1	ACP1	2	264140	278283	cis	2:10610	0.01038	0.0107957	385.467
rs74926697	A	G	0.02092	0.3906	0.028617	2.04e-42	35302	2	653215	3858_5_ACP1_PPAC	ACP1	ACP1	2	264140	278283	cis	2:653215	0.02092	0.00624992	222.01
rs72776413	T	C	0.02125	-0.3146	0.027913	1.83e-29	35304	2	450339	3858_5_ACP1_PPAC	ACP1	ACP1	2	264140	278283	cis	2:450339	0.02125	0.00411697	145.938
rs12469649	T	C	0.01303	-0.3982	0.03617	3.46e-28	35296	2	305505	3858_5_ACP1_PPAC	ACP1	ACP1	2	264140	278283	cis	2:305505	0.01303	0.00407832	144.53
rs79393418	C	G	0.01835	-0.2878	0.030682	6.59e-21	35303	2	382545	3858_5_ACP1_PPAC	ACP1	ACP1	2	264140	278283	cis	2:382545	0.01835	0.00298404	105.655
rs147670462	G	A	0.01107	0.3007	0.037276	7.21e-16	35303	2	581263	3858_5_ACP1_PPAC	ACP1	ACP1	2	264140	278283	cis	2:581263	0.01107	0.00197975	70.0257
rs72774541	A	T	0.01305	-0.2031	0.037658	6.92e-08	35293	2	320001	3858_5_ACP1_PPAC	ACP1	ACP1	2	264140	278283	cis	2:320001	0.01305	0.00106256	37.5389
rs73215955	T	C	0.24936	-0.0441	0.009046	1.09e-06	35358	3	132365708	19317_114_ACPP_Prostatic_acid_phosphatase	ACP3	ACP3	3	132317369	132368302	cis	3:132365708	0.24936	0.000728057	25.76
rs10403399	G	C	0.28099	0.2349	0.009326	5.47e-140	35383	19	11595843	3232_28_ACP5_TrATPase	ACP5	ACP5	19	11574653	11579993	cis	19:11595843	0.28099	0.0222957	806.834
rs5851	G	A	0.45555	-0.0843	0.008449	1.92e-23	35382	19	11721468	3232_28_ACP5_TrATPase	ACP5	ACP5	19	11574653	11579993	cis	19:11721468	0.45555	0.00352516	125.161
rs7254310	C	T	0.6523	-0.0512	0.008872	7.89e-09	35380	19	12572015	3232_28_ACP5_TrATPase	ACP5	ACP5	19	11574653	11579993	cis	19:12572015	0.3477	0.00118911	42.1184
rs113131294	C	G	0.02725	0.1377	0.026365	1.76e-07	35379	19	11059900	3232_28_ACP5_TrATPase	ACP5	ACP5	19	11574653	11579993	cis	19:11059900	0.02725	0.00100523	35.5978
rs11672123	A	G	0.06281	-0.0859	0.017284	6.7e-07	35379	19	11084147	3232_28_ACP5_TrATPase	ACP5	ACP5	19	11574653	11579993	cis	19:11084147	0.06281	0.000868706	30.7589
rs79565532	C	G	0.02883	-1.169	0.017129	0	35357	1	147540001	5742_14_ACP6_PPA6	ACP6	ACP6	1	147629652	147670524	cis	1:147540001	0.02883	0.0765242	2929.71
rs61751618	A	G	0.02496	-1.4356	0.017556	0	35359	1	147624311	5742_14_ACP6_PPA6	ACP6	ACP6	1	147629652	147670524	cis	1:147624311	0.02496	0.100315	3942.29
rs74125744	G	T	0.06474	-0.6251	0.016931	2.09e-298	35358	1	147668399	5742_14_ACP6_PPA6	ACP6	ACP6	1	147629652	147670524	cis	1:147668399	0.06474	0.0473188	1756.1
rs202051594	T	C	0.0173	-0.7665	0.032202	3.1e-125	35357	1	147327330	5742_14_ACP6_PPA6	ACP6	ACP6	1	147629652	147670524	cis	1:147327330	0.0173	0.0199766	720.669
rs75975267	A	G	0.01847	-0.6204	0.030517	7.05e-92	35358	1	147685492	5742_14_ACP6_PPA6	ACP6	ACP6	1	147629652	147670524	cis	1:147685492	0.01847	0.0139555	500.392
rs76541373	G	T	0.03982	0.3181	0.022014	2.51e-47	35358	1	147565665	5742_14_ACP6_PPA6	ACP6	ACP6	1	147629652	147670524	cis	1:147565665	0.03982	0.00773769	275.707
rs78010317	G	A	0.03027	0.3401	0.02574	7.39e-40	35360	1	147790162	5742_14_ACP6_PPA6	ACP6	ACP6	1	147629652	147670524	cis	1:147790162	0.03027	0.00679057	241.743
rs12059427	A	G	0.01709	0.4267	0.03322	9.2e-38	35355	1	147600639	5742_14_ACP6_PPA6	ACP6	ACP6	1	147629652	147670524	cis	1:147600639	0.01709	0.0061169	217.582
rs79849438	G	A	0.03094	0.3132	0.024701	7.68e-37	35358	1	147640666	5742_14_ACP6_PPA6	ACP6	ACP6	1	147629652	147670524	cis	1:147640666	0.03094	0.00588226	209.204
rs182554970	C	T	0.02528	0.3006	0.026998	8.57e-29	35358	1	147707133	5742_14_ACP6_PPA6	ACP6	ACP6	1	147629652	147670524	cis	1:147707133	0.02528	0.00445312	158.149
rs144973933	T	C	0.01796	0.3567	0.032146	1.31e-28	35358	1	147738089	5742_14_ACP6_PPA6	ACP6	ACP6	1	147629652	147670524	cis	1:147738089	0.01796	0.0044882	159.4
rs2985722	T	C	0.26603	0.0967	0.009677	1.64e-23	35358	1	147061747	5742_14_ACP6_PPA6	ACP6	ACP6	1	147629652	147670524	cis	1:147061747	0.26603	0.00365167	129.582
rs116706725	T	C	0.025	0.2431	0.027058	2.6e-19	35358	1	147507465	5742_14_ACP6_PPA6	ACP6	ACP6	1	147629652	147670524	cis	1:147507465	0.025	0.00288101	102.155
rs113817032	A	G	0.01993	0.1983	0.030653	9.85e-11	35356	1	147593864	5742_14_ACP6_PPA6	ACP6	ACP6	1	147629652	147670524	cis	1:147593864	0.01993	0.00153617	54.3934
rs55772291	A	G	0.12792	-0.0665	0.011898	2.28e-08	35363	17	50430614	17466_72_ACSF2_ACSF2	ACSF2	ACSF2	17	50426158	50474845	cis	17:50430614	0.12792	0.000986661	34.9238
rs2277382	T	C	0.09029	0.3163	0.013873	4.58e-115	35375	12	51912437	16318_12_ACVRL1_ALK_1	ACVRL1	ACVRL1	12	51906908	51923361	cis	12:51912437	0.09029	0.016435	591.071
rs3832838	TC	T	0.86292	-0.0788	0.011643	1.31e-11	35370	12	52173332	16318_12_ACVRL1_ALK_1	ACVRL1	ACVRL1	12	51906908	51923361	cis	12:52173332	0.13708	0.00146902	52.0327
rs55697954	A	G	0.15604	0.0591	0.011091	9.89e-08	35371	12	51392105	16318_12_ACVRL1_ALK_1	ACVRL1	ACVRL1	12	51906908	51923361	cis	12:51392105	0.15604	0.000919947	32.5676
rs117397373	A	G	0.08675	0.0655	0.014167	3.78e-06	35374	12	52604517	16318_12_ACVRL1_ALK_1	ACVRL1	ACVRL1	12	51906908	51923361	cis	12:52604517	0.08675	0.000679785	24.0617
rs148804382	A	C	0.01318	-0.8196	0.036326	1.01e-112	35336	3	52078217	3343_1_ACY1_Aminoacylase_1	ACY1	ACY1	3	51983340	51989197	cis	3:52078217	0.01318	0.0174738	628.4
rs41292864	A	G	0.11499	-0.0757	0.013194	9.6e-09	35351	3	52818394	3343_1_ACY1_Aminoacylase_1	ACY1	ACY1	3	51983340	51989197	cis	3:52818394	0.11499	0.00116635	41.2776
rs7559380	T	A	0.44987	-0.2198	0.008009	8.44e-166	35338	2	54129660	12812_25_ACYP2_ACYP2	ACYP2	ACYP2	2	53970838	54305300	cis	2:54129660	0.44987	0.0239132	865.699
rs138650079	A	G	0.03935	0.131	0.020121	7.48e-11	35335	2	53637767	12812_25_ACYP2_ACYP2	ACYP2	ACYP2	2	53970838	54305300	cis	2:53637767	0.03935	0.00129743	45.9015
rs74399555	G	A	0.0302	-0.1318	0.023325	1.6e-08	35337	2	54575131	12812_25_ACYP2_ACYP2	ACYP2	ACYP2	2	53970838	54305300	cis	2:54575131	0.0302	0.00101754	35.9913
rs114589723	T	C	0.0269	-0.1226	0.025064	1e-06	35336	2	53270169	12812_25_ACYP2_ACYP2	ACYP2	ACYP2	2	53970838	54305300	cis	2:53270169	0.0269	0.000786902	27.8263
rs2005571	T	C	0.2545	-0.3963	0.007259	0	35337	22	17168659	6077_63_CECR1_CECR1	ADA2	ADA2	22	17178790	17258235	cis	22:17168659	0.2545	0.0595955	2239.26
rs5748937	T	C	0.05575	-0.2579	0.019426	3.18e-40	35336	22	17194434	6077_63_CECR1_CECR1	ADA2	ADA2	22	17178790	17258235	cis	22:17194434	0.05575	0.00700268	249.178
rs12483926	G	A	0.62754	-0.107	0.009214	3.54e-31	35322	22	17246235	6077_63_CECR1_CECR1	ADA2	ADA2	22	17178790	17258235	cis	22:17246235	0.37246	0.00535203	190.051
rs181600904	A	G	0.01847	0.2704	0.033559	7.79e-16	35335	22	16737855	6077_63_CECR1_CECR1	ADA2	ADA2	22	17178790	17258235	cis	22:16737855	0.01847	0.00265102	93.9176
rs5747037	A	G	0.30148	-0.0742	0.009696	1.97e-14	35324	22	17243203	6077_63_CECR1_CECR1	ADA2	ADA2	22	17178790	17258235	cis	22:17243203	0.30148	0.00231886	82.0973
rs5747098	G	C	0.12668	-0.0951	0.01327	7.69e-13	35335	22	17395621	6077_63_CECR1_CECR1	ADA2	ADA2	22	17178790	17258235	cis	22:17395621	0.12668	0.00200112	70.8472
rs9606472	A	G	0.01118	0.2254	0.041638	6.19e-08	35332	22	16410413	6077_63_CECR1_CECR1	ADA2	ADA2	22	17178790	17258235	cis	22:16410413	0.01118	0.0011233	39.7309
rs112799489	A	G	0.02328	-0.1502	0.029015	2.26e-07	35339	22	17451149	6077_63_CECR1_CECR1	ADA2	ADA2	22	17178790	17258235	cis	22:17451149	0.02328	0.00102594	36.291
rs11264305	G	A	0.7656	-0.043	0.009269	3.5e-06	35363	1	155061096	15455_40_ADAM15_ADA15	ADAM15	ADAM15	1	155050566	155062775	cis	1:155061096	0.2344	0.000663631	23.4822
rs2279542	G	C	0.48272	-0.2768	0.008086	7.54e-257	35350	7	87935182	7933_75_ADAM22_ADA22	ADAM22	ADAM22	7	87934143	88202889	cis	7:87935182	0.48272	0.0382634	1406.34
rs35051991	CA	C	0.33746	0.0865	0.008678	2.12e-23	35350	7	87067525	7933_75_ADAM22_ADA22	ADAM22	ADAM22	7	87934143	88202889	cis	7:87067525	0.33746	0.00334577	118.663
rs2718332	T	C	0.10992	0.1018	0.013101	7.83e-15	35350	7	88663444	7933_75_ADAM22_ADA22	ADAM22	ADAM22	7	87934143	88202889	cis	7:88663444	0.10992	0.00202783	71.8253
rs6945385	C	T	0.05617	-0.1355	0.018009	5.32e-14	35349	7	87357000	7933_75_ADAM22_ADA22	ADAM22	ADAM22	7	87934143	88202889	cis	7:87357000	0.05617	0.00194674	68.9455
rs43123	A	G	0.76424	0.0459	0.009724	2.36e-06	35353	7	88246775	7933_75_ADAM22_ADA22	ADAM22	ADAM22	7	87934143	88202889	cis	7:88246775	0.23576	0.000759198	26.8588
rs1448903	G	A	0.09806	0.7036	0.010179	0	35360	2	206444237	7049_2_ADAM23_ADAM_23	ADAM23	ADAM23	2	206443532	206621127	cis	2:206444237	0.09806	0.0875692	3393.43
rs7598482	C	T	0.65775	0.3374	0.006555	0	35360	2	206475415	7049_2_ADAM23_ADAM_23	ADAM23	ADAM23	2	206443532	206621127	cis	2:206475415	0.34225	0.0512536	1910.13
rs114956296	A	G	0.02673	-0.7699	0.025831	3.36e-195	35359	2	206103006	7049_2_ADAM23_ADAM_23	ADAM23	ADAM23	2	206443532	206621127	cis	2:206103006	0.02673	0.0308412	1125.15
rs187203449	A	C	0.76006	0.1011	0.009749	3.4e-25	35359	2	206913423	7049_2_ADAM23_ADAM_23	ADAM23	ADAM23	2	206443532	206621127	cis	2:206913423	0.23994	0.00372806	132.306
rs4491715	G	A	0.02229	-0.2448	0.027923	1.84e-18	35353	2	205666624	7049_2_ADAM23_ADAM_23	ADAM23	ADAM23	2	206443532	206621127	cis	2:205666624	0.02229	0.002612	92.5786
rs56129159	A	C	0.01943	0.2579	0.029567	2.72e-18	35361	2	207601729	7049_2_ADAM23_ADAM_23	ADAM23	ADAM23	2	206443532	206621127	cis	2:207601729	0.01943	0.00253445	89.8434
rs12476420	T	C	0.18075	0.0873	0.01086	9.06e-16	35360	2	206808031	7049_2_ADAM23_ADAM_23	ADAM23	ADAM23	2	206443532	206621127	cis	2:206808031	0.18075	0.00225711	79.9875
rs13409289	A	G	0.01273	0.2477	0.03649	1.14e-11	35363	2	207288626	7049_2_ADAM23_ADAM_23	ADAM23	ADAM23	2	206443532	206621127	cis	2:207288626	0.01273	0.00154222	54.6187
rs117343599	C	G	0.03341	0.1301	0.022656	9.34e-09	35358	8	38998228	3795_6_ADAM9_ADAM_9	ADAM9	ADAM9	8	38996754	39105445	cis	8:38998228	0.03341	0.00109321	38.6938
rs45610939	G	A	0.02632	-0.98	0.018273	0	35371	9	133258006	3175_51_ADAMTS13_ATS13	ADAMTS13	ADAMTS13	9	133414358	133459402	cis	9:133258006	0.02632	0.0492248	1831.17
rs28615428	A	C	0.03746	0.7798	0.021843	3.9e-279	35369	9	133477646	3175_51_ADAMTS13_ATS13	ADAMTS13	ADAMTS13	9	133414358	133459402	cis	9:133477646	0.03746	0.0438514	1622.02
rs201276862	CCACTTTAG	C	0.04063	-0.6706	0.020763	7.48e-229	35372	9	133444183	3175_51_ADAMTS13_ATS13	ADAMTS13	ADAMTS13	9	133414358	133459402	cis	9:133444183	0.04063	0.0350582	1285.06
rs2520001	G	A	0.0222	-0.4724	0.027948	4.28e-64	35369	9	133732987	3175_51_ADAMTS13_ATS13	ADAMTS13	ADAMTS13	9	133414358	133459402	cis	9:133732987	0.0222	0.00968842	346.002
rs72766607	G	T	0.02567	-0.2805	0.026426	2.55e-26	35367	9	134030696	3175_51_ADAMTS13_ATS13	ADAMTS13	ADAMTS13	9	133414358	133459402	cis	9:134030696	0.02567	0.00393575	139.738
rs2510238	G	A	0.21469	0.1072	0.010182	6.38e-26	35370	9	133834107	3175_51_ADAMTS13_ATS13	ADAMTS13	ADAMTS13	9	133414358	133459402	cis	9:133834107	0.21469	0.00387501	137.584
rs143685973	T	C	0.04488	0.1797	0.019994	2.52e-19	35366	9	133147905	3175_51_ADAMTS13_ATS13	ADAMTS13	ADAMTS13	9	133414358	133459402	cis	9:133147905	0.04488	0.00276845	98.1753
rs117913630	T	C	0.03204	-0.2099	0.024167	3.77e-18	35365	9	133487537	3175_51_ADAMTS13_ATS13	ADAMTS13	ADAMTS13	9	133414358	133459402	cis	9:133487537	0.03204	0.00273278	96.9041
rs117338100	T	C	0.02865	0.1931	0.025403	2.93e-14	35372	9	133117092	3175_51_ADAMTS13_ATS13	ADAMTS13	ADAMTS13	9	133414358	133459402	cis	9:133117092	0.02865	0.00207537	73.5584
rs35267131	A	G	0.02884	-0.1779	0.024845	8.05e-13	35372	9	133102124	3175_51_ADAMTS13_ATS13	ADAMTS13	ADAMTS13	9	133414358	133459402	cis	9:133102124	0.02884	0.00177283	62.8165
rs75558248	T	C	0.01413	-0.2052	0.034973	4.43e-09	35368	9	133775319	3175_51_ADAMTS13_ATS13	ADAMTS13	ADAMTS13	9	133414358	133459402	cis	9:133775319	0.01413	0.00117313	41.5377
rs77941965	A	G	0.04855	0.098	0.01928	3.71e-07	35372	9	132513502	3175_51_ADAMTS13_ATS13	ADAMTS13	ADAMTS13	9	133414358	133459402	cis	9:132513502	0.04855	0.000887273	31.4107
rs7119425	T	C	0.46953	0.0363	0.007896	4.28e-06	35371	11	130863290	4533_76_ADAMTS15_ATS15	ADAMTS15	ADAMTS15	11	130448645	130476645	cis	11:130863290	0.46953	0.000656398	23.2314
rs10797094	A	G	0.60279	-0.038	0.008144	3.07e-06	35363	1	161212882	2809_25_ADAMTS4_ADAMTS_4	ADAMTS4	ADAMTS4	1	161184302	161199054	cis	1:161212882	0.39721	0.000691486	24.4686
rs151064	G	T	0.87523	0.5387	0.010339	0	35366	21	26908003	3168_8_ADAMTS5_ADAMTS_5	ADAMTS5	ADAMTS5	21	26917922	26967088	cis	21:26908003	0.12477	0.0633806	2393.07
rs59317497	C	T	0.03009	-0.2486	0.024098	5.96e-25	35364	21	26597822	3168_8_ADAMTS5_ADAMTS_5	ADAMTS5	ADAMTS5	21	26917922	26967088	cis	21:26597822	0.03009	0.00360733	128.024
rs2830493	T	G	0.14446	-0.0808	0.011531	2.43e-12	35364	21	26779374	3168_8_ADAMTS5_ADAMTS_5	ADAMTS5	ADAMTS5	21	26917922	26967088	cis	21:26779374	0.14446	0.00161377	57.1582
rs142629161	C	A	0.01359	-0.1913	0.034428	2.75e-08	35369	21	27961506	3168_8_ADAMTS5_ADAMTS_5	ADAMTS5	ADAMTS5	21	26917922	26967088	cis	21:27961506	0.01359	0.000981153	34.7345
rs71317502	T	C	0.02963	-0.1232	0.024168	3.44e-07	35370	21	27596446	3168_8_ADAMTS5_ADAMTS_5	ADAMTS5	ADAMTS5	21	26917922	26967088	cis	21:27596446	0.02963	0.000872811	30.8966
rs118068781	G	A	0.01899	-0.1337	0.030107	8.96e-06	35370	21	27602618	3168_8_ADAMTS5_ADAMTS_5	ADAMTS5	ADAMTS5	21	26917922	26967088	cis	21:27602618	0.01899	0.000666026	23.5717
rs702208	G	A	0.04681	0.5542	0.019732	1.45e-173	35359	9	18639745	16890_37_ADAMTSL1_ATL1	ADAMTSL1	ADAMTSL1	9	17906563	18910950	cis	9:18639745	0.04681	0.0274082	996.382
rs35264941	C	G	0.01968	-0.7019	0.029386	4.33e-126	35359	9	18626299	16890_37_ADAMTSL1_ATL1	ADAMTSL1	ADAMTSL1	9	17906563	18910950	cis	9:18626299	0.01968	0.0190096	685.148
rs12337179	C	T	0.09741	0.1569	0.013943	2.24e-29	35364	9	18867599	16890_37_ADAMTSL1_ATL1	ADAMTSL1	ADAMTSL1	9	17906563	18910950	cis	9:18867599	0.09741	0.00432882	153.741
rs192820461	T	C	0.02852	-0.2039	0.025067	4.15e-16	35364	9	19115408	16890_37_ADAMTSL1_ATL1	ADAMTSL1	ADAMTSL1	9	17906563	18910950	cis	9:19115408	0.02852	0.00230382	81.6557
rs116922118	G	A	0.03654	-0.1647	0.022126	9.78e-14	35363	9	18815199	16890_37_ADAMTSL1_ATL1	ADAMTSL1	ADAMTSL1	9	17906563	18910950	cis	9:18815199	0.03654	0.00190994	67.6666
rs72688613	G	A	0.09624	0.0901	0.014112	1.72e-10	35359	9	18486243	16890_37_ADAMTSL1_ATL1	ADAMTSL1	ADAMTSL1	9	17906563	18910950	cis	9:18486243	0.09624	0.00141217	50.0009
rs74413064	T	A	0.0247	-0.1613	0.02722	3.11e-09	35361	9	18690657	16890_37_ADAMTSL1_ATL1	ADAMTSL1	ADAMTSL1	9	17906563	18910950	cis	9:18690657	0.0247	0.00125353	44.3791
rs77294733	G	A	0.01079	0.2055	0.040224	3.24e-07	35363	9	19119946	16890_37_ADAMTSL1_ATL1	ADAMTSL1	ADAMTSL1	9	17906563	18910950	cis	9:19119946	0.01079	0.000901496	31.9065
rs111264633	T	C	0.0509	0.0883	0.019195	4.22e-06	35362	9	18963141	16890_37_ADAMTSL1_ATL1	ADAMTSL1	ADAMTSL1	9	17906563	18910950	cis	9:18963141	0.0509	0.000753323	26.6576
rs11534419	T	C	0.39288	0.1118	0.008717	1.18e-37	35360	9	133523101	6379_62_ADAMTSL2_ATL2	ADAMTSL2	ADAMTSL2	9	133532164	133575519	cis	9:133523101	0.39288	0.00596277	212.096
rs2027962	A	C	0.40411	-0.0687	0.008612	1.49e-15	35370	9	133720519	6379_62_ADAMTSL2_ATL2	ADAMTSL2	ADAMTSL2	9	133532164	133575519	cis	9:133720519	0.40411	0.00227305	80.5764
rs56355857	G	C	0.2395	-0.076	0.009852	1.22e-14	35361	9	133540118	6379_62_ADAMTSL2_ATL2	ADAMTSL2	ADAMTSL2	9	133532164	133575519	cis	9:133540118	0.2395	0.00210408	74.555
rs1079783	A	G	0.72006	0.0563	0.009376	1.92e-09	35371	9	133597741	6379_62_ADAMTSL2_ATL2	ADAMTSL2	ADAMTSL2	9	133532164	133575519	cis	9:133597741	0.27994	0.00127785	45.2542
rs10993802	A	G	0.48767	0.0397	0.008476	2.82e-06	35370	9	133792582	6379_62_ADAMTSL2_ATL2	ADAMTSL2	ADAMTSL2	9	133532164	133575519	cis	9:133792582	0.48767	0.000787566	27.8766
rs67023356	G	A	0.26435	0.364	0.00776	0	35370	19	14396821	4546_27_ADGRE2_EMR2	ADGRE2	ADGRE2	19	14732392	14778560	cis	19:14396821	0.26435	0.0515328	1921.64
rs888875	C	G	0.27647	0.1258	0.009547	1.19e-39	35369	19	14380861	4546_27_ADGRE2_EMR2	ADGRE2	ADGRE2	19	14732392	14778560	cis	19:14380861	0.27647	0.00633134	225.347
rs375122042	T	C	0.01132	0.4536	0.040948	1.61e-28	35374	19	14350216	4546_27_ADGRE2_EMR2	ADGRE2	ADGRE2	19	14732392	14778560	cis	19:14350216	0.01132	0.00460552	163.66
rs116910289	T	C	0.05915	0.1541	0.018409	5.72e-17	35371	19	14363842	4546_27_ADGRE2_EMR2	ADGRE2	ADGRE2	19	14732392	14778560	cis	19:14363842	0.05915	0.00264308	93.7309
rs144196512	G	C	0.01412	0.2917	0.035421	1.79e-16	35374	19	14543983	4546_27_ADGRE2_EMR2	ADGRE2	ADGRE2	19	14732392	14778560	cis	19:14543983	0.01412	0.00236898	83.9946
rs145145957	C	T	0.05638	-0.1497	0.018736	1.35e-15	35374	19	14479214	4546_27_ADGRE2_EMR2	ADGRE2	ADGRE2	19	14732392	14778560	cis	19:14479214	0.05638	0.00238449	84.5458
rs117798403	G	C	0.01095	0.3072	0.041963	2.47e-13	35367	19	14106735	4546_27_ADGRE2_EMR2	ADGRE2	ADGRE2	19	14732392	14778560	cis	19:14106735	0.01095	0.00204411	72.4381
rs150665764	C	G	0.01979	-0.3672	0.030532	2.58e-33	35370	19	14388802	18881_7_CD97_CD97	ADGRE5	ADGRE5	19	14380501	14408725	cis	19:14388802	0.01979	0.00523119	185.99
rs41291040	T	C	0.01077	-0.4231	0.039119	2.9e-27	35370	19	14248796	18881_7_CD97_CD97	ADGRE5	ADGRE5	19	14380501	14408725	cis	19:14248796	0.01077	0.00381443	135.425
rs34025302	C	T	0.01295	-0.3239	0.035779	1.39e-19	35370	19	14381754	18881_7_CD97_CD97	ADGRE5	ADGRE5	19	14380501	14408725	cis	19:14381754	0.01295	0.00268201	95.1125
rs112332706	G	C	0.02817	-0.1803	0.025459	1.42e-12	35375	19	15150471	18881_7_CD97_CD97	ADGRE5	ADGRE5	19	14380501	14408725	cis	19:15150471	0.02817	0.00177991	63.0731
rs117441893	A	G	0.04848	-0.1251	0.019116	5.98e-11	35370	19	14367819	18881_7_CD97_CD97	ADGRE5	ADGRE5	19	14380501	14408725	cis	19:14367819	0.04848	0.00144386	51.1403
rs143155169	C	T	0.03783	-0.1158	0.022038	1.48e-07	35374	19	15367524	18881_7_CD97_CD97	ADGRE5	ADGRE5	19	14380501	14408725	cis	19:15367524	0.03783	0.000976192	34.5636
rs12203553	C	T	0.01277	-1.3695	0.025155	0	35358	6	46795509	6409_57_ADGRF5_GP116	ADGRF5	ADGRF5	6	46852522	46954943	cis	6:46795509	0.01277	0.0472893	1754.95
rs114923365	A	G	0.01197	-0.7697	0.036701	1.18e-97	35359	6	46672766	6409_57_ADGRF5_GP116	ADGRF5	ADGRF5	6	46852522	46954943	cis	6:46672766	0.01197	0.0140132	502.506
rs75508995	C	T	0.01566	-0.4642	0.032438	1.89e-46	35356	6	47252466	6409_57_ADGRF5_GP116	ADGRF5	ADGRF5	6	46852522	46954943	cis	6:47252466	0.01566	0.0066432	236.434
rs113720792	T	C	0.07913	-0.206	0.01496	3.84e-43	35357	6	46977974	6409_57_ADGRF5_GP116	ADGRF5	ADGRF5	6	46852522	46954943	cis	6:46977974	0.07913	0.00618449	220.013
rs6910860	G	C	0.01569	-0.2696	0.032438	9.47e-17	35361	6	47935152	6409_57_ADGRF5_GP116	ADGRF5	ADGRF5	6	46852522	46954943	cis	6:47935152	0.01569	0.00224504	79.5611
rs140858439	A	C	0.07599	-0.0971	0.015318	2.31e-10	35358	6	46837791	6409_57_ADGRF5_GP116	ADGRF5	ADGRF5	6	46852522	46954943	cis	6:46837791	0.07599	0.00132404	46.8749
rs114825458	A	G	0.01622	0.1981	0.033578	3.64e-09	35358	6	46834579	6409_57_ADGRF5_GP116	ADGRF5	ADGRF5	6	46852522	46954943	cis	6:46834579	0.01622	0.00125241	44.3359
rs114260768	T	G	0.01291	0.1963	0.037323	1.44e-07	35358	6	46857331	6409_57_ADGRF5_GP116	ADGRF5	ADGRF5	6	46852522	46954943	cis	6:46857331	0.01291	0.000982095	34.7571
rs147450128	C	T	0.02705	0.1208	0.024698	1e-06	35359	6	46736694	6409_57_ADGRF5_GP116	ADGRF5	ADGRF5	6	46852522	46954943	cis	6:46736694	0.02705	0.000768107	27.1788
rs1801257	G	C	0.49131	0.0814	0.00817	2.19e-23	35367	16	57655473	18893_26_GPR56_GPR56	ADGRG1	ADGRG1	16	57610652	57665580	cis	16:57655473	0.49131	0.00331198	117.517
rs147994035	A	G	0.01822	-0.1374	0.029371	2.9e-06	35372	16	57795400	4551_72_ADGRG5_GP114	ADGRG5	ADGRG5	16	57542643	57591681	cis	16:57795400	0.01822	0.000675408	23.9053
rs189407772	G	A	0.01792	-0.3742	0.030628	2.51e-34	35345	4	99225517	17396_23_ADH1A_ADH1A	ADH1A	ADH1A	4	99276369	99291003	cis	4:99225517	0.01792	0.00492859	175.054
rs12644388	T	A	0.23826	-0.0494	0.009586	2.56e-07	35344	4	99369183	17396_23_ADH1A_ADH1A	ADH1A	ADH1A	4	99276369	99291003	cis	4:99369183	0.23826	0.000885812	31.3341
rs283415	T	C	0.48612	0.1279	0.008163	2.51e-55	35344	4	99349450	15525_294_ADH1C_ADH1G	ADH1C	ADH1C	4	99336497	99352746	cis	4:99349450	0.48612	0.0081729	291.227
rs2602844	T	C	0.57692	0.1071	0.008151	1.96e-39	35346	4	99099836	8325_37_ADH4_ADH4	ADH4	ADH4	4	99123657	99157792	cis	4:99099836	0.42308	0.00559947	199.022
rs28894371	A	G	0.04599	-0.3572	0.019159	1.43e-77	35337	4	99083469	11369_23_ADH5_ADHX	ADH5	ADH5	4	99070978	99088801	cis	4:99083469	0.04599	0.0111962	400.096
rs13125919	T	C	0.11491	0.1137	0.012768	5.34e-19	35337	4	99078697	11369_23_ADH5_ADHX	ADH5	ADH5	4	99070978	99088801	cis	4:99078697	0.11491	0.00262964	93.1633
rs79677726	G	A	0.02423	-0.1587	0.025866	8.49e-10	35334	4	98826161	11369_23_ADH5_ADHX	ADH5	ADH5	4	99070978	99088801	cis	4:98826161	0.02423	0.00119093	42.128
rs76121705	C	T	0.03748	-0.1114	0.021804	3.24e-07	35329	4	98753206	11369_23_ADH5_ADHX	ADH5	ADH5	4	99070978	99088801	cis	4:98753206	0.03748	0.000895385	31.6596
rs28730617	A	G	0.04562	-0.3611	0.019188	5.3e-79	35346	4	99078444	18206_18_ADH6_ADH6	ADH6	ADH6	4	99202638	99219537	cis	4:99078444	0.04562	0.0113543	405.916
rs13125919	T	C	0.11491	0.1103	0.012761	5.44e-18	35346	4	99078697	18206_18_ADH6_ADH6	ADH6	ADH6	4	99202638	99219537	cis	4:99078697	0.11491	0.00247472	87.6835
rs151006272	A	G	0.01403	-0.2586	0.034524	6.87e-14	35342	4	100142597	18206_18_ADH6_ADH6	ADH6	ADH6	4	99202638	99219537	cis	4:100142597	0.01403	0.00185016	65.5057
rs76121705	C	T	0.03748	-0.1035	0.02176	1.97e-06	35338	4	98753206	18206_18_ADH6_ADH6	ADH6	ADH6	4	99202638	99219537	cis	4:98753206	0.03748	0.000772894	27.3321
rs1573496	G	C	0.0721	-0.4233	0.015258	2.16e-169	35334	4	99428512	11377_19_ADH7_ADH7	ADH7	ADH7	4	99412261	99435510	cis	4:99428512	0.0721	0.0239752	867.901
rs4147541	C	G	0.23832	-0.0883	0.00942	7.02e-21	35335	4	99353000	11377_19_ADH7_ADH7	ADH7	ADH7	4	99412261	99435510	cis	4:99353000	0.23832	0.00283064	100.299
rs716556	A	G	0.64972	0.0586	0.008443	3.9e-12	35333	4	99763644	11377_19_ADH7_ADH7	ADH7	ADH7	4	99412261	99435510	cis	4:99763644	0.35028	0.00156303	55.3098
rs80121626	T	C	0.03238	-0.1465	0.022761	1.22e-10	35335	4	99376028	11377_19_ADH7_ADH7	ADH7	ADH7	4	99412261	99435510	cis	4:99376028	0.03238	0.00134489	47.583
rs10179340	G	A	0.86784	-0.1107	0.011526	7.69e-22	35323	2	3519553	12457_10_ADI1_MTND	ADI1	ADI1	2	3497366	3519531	cis	2:3519553	0.13216	0.00281103	99.5682
rs143257534	T	C	0.03444	-0.6346	0.02397	1.88e-154	35367	3	186834099	3554_24_ADIPOQ_Adiponectin	ADIPOQ	ADIPOQ	3	186842704	186858463	cis	3:186834099	0.03444	0.0267838	973.278
rs199695767	AGGT	A	0.01053	0.439	0.042034	1.56e-25	35367	3	186814639	3554_24_ADIPOQ_Adiponectin	ADIPOQ	ADIPOQ	3	186842704	186858463	cis	3:186814639	0.01053	0.00401597	142.597
rs149434699	T	C	0.02296	0.2244	0.028467	3.2e-15	35367	3	186540441	3554_24_ADIPOQ_Adiponectin	ADIPOQ	ADIPOQ	3	186842704	186858463	cis	3:186540441	0.02296	0.00225923	80.0785
rs13066690	T	C	0.13954	0.0898	0.012653	1.27e-12	35363	3	186887405	3554_24_ADIPOQ_Adiponectin	ADIPOQ	ADIPOQ	3	186842704	186858463	cis	3:186887405	0.13954	0.00193648	68.6086
rs113659044	A	T	0.02598	-0.1881	0.028149	2.35e-11	35365	3	186776752	3554_24_ADIPOQ_Adiponectin	ADIPOQ	ADIPOQ	3	186842704	186858463	cis	3:186776752	0.02598	0.00179067	63.4369
rs266747	G	A	0.94557	-0.0944	0.019105	7.77e-07	35366	3	186754917	3554_24_ADIPOQ_Adiponectin	ADIPOQ	ADIPOQ	3	186842704	186858463	cis	3:186754917	0.05443	0.000917289	32.4688
rs149683585	T	C	0.02334	-0.1347	0.029102	3.68e-06	35367	3	187315047	3554_24_ADIPOQ_Adiponectin	ADIPOQ	ADIPOQ	3	186842704	186858463	cis	3:187315047	0.02334	0.000827198	29.2781
rs138154268	T	C	0.03064	-0.1137	0.025719	9.83e-06	35362	3	186137052	3554_24_ADIPOQ_Adiponectin	ADIPOQ	ADIPOQ	3	186842704	186858463	cis	3:186137052	0.03064	0.000767936	27.1751
rs4746172	T	C	0.74703	0.0561	0.009233	1.23e-09	35369	10	74096084	19207_119_ADK_ADK	ADK	ADK	10	74151202	74709963	cis	10:74096084	0.25297	0.0011895	42.119
rs11000927	G	T	0.74753	0.0534	0.009267	8.29e-09	35369	10	74219933	19207_119_ADK_ADK	ADK	ADK	10	74151202	74709963	cis	10:74219933	0.25247	0.00107634	38.1081
rs9919605	C	T	0.17987	-0.0475	0.010337	4.33e-06	35372	11	9910516	7922_5_ADM_Adrenomedullin	ADM	ADM	11	10305073	10307397	cis	11:9910516	0.17987	0.000665669	23.5604
rs8142906	A	G	0.16004	0.149	0.011046	1.81e-41	35333	22	50478154	8100_15_ADM2_ADM2	ADM2	ADM2	22	50481543	50486440	cis	22:50478154	0.16004	0.00596884	212.151
rs8143078	C	G	0.72232	0.0433	0.00904	1.67e-06	35333	22	50501157	8100_15_ADM2_ADM2	ADM2	ADM2	22	50481543	50486440	cis	22:50501157	0.27768	0.000752108	26.5927
rs131705	T	C	0.22751	0.0481	0.010494	4.57e-06	35337	22	50640227	8100_15_ADM2_ADM2	ADM2	ADM2	22	50481543	50486440	cis	22:50640227	0.22751	0.00081323	28.7589
rs76274824	G	A	0.01144	-0.675	0.037898	5.82e-71	35374	1	35102212	17332_3_ADPRHL2_ARHL2	ADPRS	ADPRS	1	36088892	36093932	cis	1:35102212	0.01144	0.0103054	368.32
rs114429212	T	C	0.03079	-0.2135	0.023086	2.29e-20	35384	1	36437351	17332_3_ADPRHL2_ARHL2	ADPRS	ADPRS	1	36088892	36093932	cis	1:36437351	0.03079	0.00272053	96.5203
rs148486609	A	G	0.01395	-0.2385	0.033238	7.2e-13	35378	1	36982783	17332_3_ADPRHL2_ARHL2	ADPRS	ADPRS	1	36088892	36093932	cis	1:36982783	0.01395	0.00156488	55.4458
rs74619055	A	G	0.01944	-0.1448	0.029948	1.33e-06	35380	1	37044595	17332_3_ADPRHL2_ARHL2	ADPRS	ADPRS	1	36088892	36093932	cis	1:37044595	0.01944	0.000799351	28.3021
rs17001863	G	A	0.14415	0.0523	0.010958	1.82e-06	35369	22	40363304	5023_23_ADSL_PUR8	ADSL	ADSL	22	40346461	40390463	cis	22:40363304	0.14415	0.00067491	23.8857
rs10142660	T	G	0.13266	0.3675	0.01209	5.94e-203	35109	14	104759283	13998_26_ADSSL1_PURA1	ADSS1	ADSS1	14	104724174	104747325	cis	14:104759283	0.13266	0.0310795	1126.11
rs2494748	T	C	0.62544	0.105	0.008523	7.05e-35	35107	14	104792555	13998_26_ADSSL1_PURA1	ADSS1	ADSS1	14	104724174	104747325	cis	14:104792555	0.37456	0.00516554	182.278
rs2819429	G	T	0.84915	0.0765	0.011429	2.18e-11	35115	14	104947943	13998_26_ADSSL1_PURA1	ADSS1	ADSS1	14	104724174	104747325	cis	14:104947943	0.15085	0.00149928	52.7232
rs4429193	G	C	0.67625	-0.0481	0.008998	9.02e-08	35097	14	105727147	13998_26_ADSSL1_PURA1	ADSS1	ADSS1	14	104724174	104747325	cis	14:105727147	0.32375	0.00101307	35.5896
rs2494740	T	A	0.67208	-0.0455	0.00881	2.41e-07	35107	14	104781544	13998_26_ADSSL1_PURA1	ADSS1	ADSS1	14	104724174	104747325	cis	14:104781544	0.32792	0.000912518	32.0632
rs3127462	T	C	0.19812	-0.0453	0.009916	4.91e-06	35339	1	244434590	12644_63_ADSS_PURA2	ADSS2	ADSS2	1	244408494	244451909	cis	1:244434590	0.19812	0.000652025	23.0556
rs13158159	A	G	0.29534	-0.0412	0.008641	1.86e-06	35357	5	150099095	9889_42_AFAP1L1_AF1L1	AFAP1L1	AFAP1L1	5	149271859	149343637	cis	5:150099095	0.29534	0.000706523	24.9968
rs72858937	T	C	0.01389	-0.7517	0.036051	1.49e-96	35353	4	73539253	4763_31_AFM_Afamin	AFM	AFM	4	73481745	73504001	cis	4:73539253	0.01389	0.0154791	555.806
rs6852471	G	T	0.01946	0.2877	0.029605	2.53e-22	35353	4	73539499	4763_31_AFM_Afamin	AFM	AFM	4	73481745	73504001	cis	4:73539499	0.01946	0.00315877	112.019
rs183552068	A	G	0.01409	-0.2279	0.034111	2.37e-11	35350	4	72637640	4763_31_AFM_Afamin	AFM	AFM	4	73481745	73504001	cis	4:72637640	0.01409	0.001443	51.0809
rs72661074	C	A	0.04148	-0.1117	0.020902	9.09e-08	35355	4	72967873	4763_31_AFM_Afamin	AFM	AFM	4	73481745	73504001	cis	4:72967873	0.04148	0.000992148	35.1102
rs72647032	G	A	0.01644	-0.1511	0.03254	3.43e-06	35354	4	73446482	4763_31_AFM_Afamin	AFM	AFM	4	73481745	73504001	cis	4:73446482	0.01644	0.000738349	26.1214
rs2070600	T	C	0.04306	-0.744	0.02023	4.42e-296	35440	6	32183666	4125_52_AGER_sRAGE	AGER	AGER	6	32180968	32184322	cis	6:32183666	0.04306	0.0456178	1693.88
rs28383456	T	C	0.33285	-0.1207	0.008858	2.79e-42	35439	6	32641676	4125_52_AGER_sRAGE	AGER	AGER	6	32180968	32184322	cis	6:32641676	0.33285	0.00647018	230.777
rs7757696	T	G	0.48321	-0.1019	0.008328	2.01e-34	35439	6	32643673	4125_52_AGER_sRAGE	AGER	AGER	6	32180968	32184322	cis	6:32643673	0.48321	0.00518595	184.733
rs62395262	A	C	0.01986	-0.2062	0.029265	1.84e-12	35439	6	31410309	4125_52_AGER_sRAGE	AGER	AGER	6	32180968	32184322	cis	6:31410309	0.01986	0.00165529	58.7558
rs9332733	G	A	0.01145	0.2634	0.040719	9.88e-11	35441	6	31927315	4125_52_AGER_sRAGE	AGER	AGER	6	32180968	32184322	cis	6:31927315	0.01145	0.0015706	55.7481
rs72502577	C	A	0.20456	0.0623	0.01066	5.09e-09	35440	6	31391051	4125_52_AGER_sRAGE	AGER	AGER	6	32180968	32184322	cis	6:31391051	0.20456	0.00126309	44.818
rs139101653	T	C	0.03564	0.1145	0.022366	3.06e-07	35439	6	31306397	4125_52_AGER_sRAGE	AGER	AGER	6	32180968	32184322	cis	6:31306397	0.03564	0.000901193	31.9644
rs137948518	G	C	0.01311	-0.1715	0.03702	3.61e-06	35437	6	33122473	4125_52_AGER_sRAGE	AGER	AGER	6	32180968	32184322	cis	6:33122473	0.01311	0.000761079	26.9894
rs73403122	G	A	0.02403	0.1182	0.02662	8.98e-06	35439	6	32501344	4125_52_AGER_sRAGE	AGER	AGER	6	32180968	32184322	cis	6:32501344	0.02403	0.000655323	23.2379
rs11679534	T	C	0.64733	-0.0965	0.008292	2.67e-31	35346	2	227575661	11681_8_AGFG1_NUPL	AGFG1	AGFG1	2	227472152	227561217	cis	2:227575661	0.35267	0.00425186	150.919
rs73056323	T	C	0.01355	-0.1842	0.035331	1.85e-07	35368	7	16123192	17342_13_AGR3_AGR3	AGR3	AGR3	7	16859412	16881987	cis	7:16123192	0.01355	0.000907034	32.1073
rs819007	A	T	0.84299	-0.0576	0.011326	3.67e-07	35363	7	16798591	17342_13_AGR3_AGR3	AGR3	AGR3	7	16859412	16881987	cis	7:16798591	0.15701	0.000878263	31.0836
rs4970394	T	C	0.54118	0.239	0.008395	2.88e-178	35278	1	1027511	15483_377_AGRN_Agrin	AGRN	AGRN	1	1020120	1056118	cis	1:1027511	0.45882	0.0283668	1029.88
rs6657048	T	C	0.02338	0.326	0.02829	1e-30	35284	1	1022260	15483_377_AGRN_Agrin	AGRN	AGRN	1	1020120	1056118	cis	1:1022260	0.02338	0.00485328	172.069
rs11260546	A	G	0.13289	0.1174	0.01249	5.48e-21	35284	1	1179830	15483_377_AGRN_Agrin	AGRN	AGRN	1	1020120	1056118	cis	1:1179830	0.13289	0.00317638	112.426
rs1153104	G	T	0.02762	0.1706	0.025458	2.07e-11	35308	1	1479683	15483_377_AGRN_Agrin	AGRN	AGRN	1	1020120	1056118	cis	1:1479683	0.02762	0.00156332	55.281
rs144974594	T	C	0.0213	-0.1851	0.028814	1.33e-10	35317	1	1518497	15483_377_AGRN_Agrin	AGRN	AGRN	1	1020120	1056118	cis	1:1518497	0.0213	0.00142847	50.5187
rs9442358	C	A	0.91947	0.0794	0.015368	2.38e-07	35268	1	1132485	15483_377_AGRN_Agrin	AGRN	AGRN	1	1020120	1056118	cis	1:1132485	0.08053	0.000933612	32.9555
rs34123523	T	C	0.03963	0.511	0.020017	9.57e-144	35372	16	67483276	2813_11_AGRP_ART	AGRP	AGRP	16	67482571	67483547	cis	16:67483276	0.03963	0.0198763	717.28
rs35937636	C	T	0.03852	0.184	0.021055	2.35e-18	35373	16	68478547	2813_11_AGRP_ART	AGRP	AGRP	16	67482571	67483547	cis	16:68478547	0.03852	0.0025078	88.9263
rs111986796	T	C	0.0158	-0.2663	0.032734	4.11e-16	35373	16	67505027	2813_11_AGRP_ART	AGRP	AGRP	16	67482571	67483547	cis	16:67505027	0.0158	0.00220553	78.1842
rs16957040	T	C	0.03135	-0.1744	0.023907	2.99e-13	35371	16	66825659	2813_11_AGRP_ART	AGRP	AGRP	16	67482571	67483547	cis	16:66825659	0.03135	0.00184726	65.4566
rs2071404	A	C	0.09293	0.2772	0.013635	6.87e-92	35364	1	230715194	3484_60_AGT_Angiotensinogen	AGT	AGT	1	230690776	230745576	cis	1:230715194	0.09293	0.0129543	464.101
rs2354846	G	A	0.26889	0.0575	0.008948	1.31e-10	35364	1	230753826	3484_60_AGT_Angiotensinogen	AGT	AGT	1	230690776	230745576	cis	1:230753826	0.26889	0.00129994	46.0283
rs79776210	A	G	0.10138	-0.0607	0.013162	3.99e-06	35365	1	230817770	3484_60_AGT_Angiotensinogen	AGT	AGT	1	230690776	230745576	cis	1:230817770	0.10138	0.00067133	23.7562
rs2272587	G	C	0.5828	-0.0422	0.008246	3.1e-07	35345	14	77557176	11633_89_AHSA1_AHSA1	AHSA1	AHSA1	14	77457870	77469472	cis	14:77557176	0.4172	0.000866002	30.6336
rs7647776	A	C	0.70631	0.3559	0.007571	0	35367	3	186602713	3581_53_AHSG_a2_HS_Glycoprotein	AHSG	AHSG	3	186613060	186621318	cis	3:186602713	0.29369	0.0525497	1961.5
rs11414733	GC	G	0.14933	-0.1334	0.011744	6.71e-30	35365	3	186412215	3581_53_AHSG_a2_HS_Glycoprotein	AHSG	AHSG	3	186613060	186621318	cis	3:186412215	0.14933	0.00452116	160.608
rs822395	A	C	0.68745	0.0858	0.009061	2.83e-21	35364	3	186849018	3581_53_AHSG_a2_HS_Glycoprotein	AHSG	AHSG	3	186613060	186621318	cis	3:186849018	0.31255	0.00316348	112.222
rs78963288	G	A	0.0798	0.1227	0.01518	6.33e-16	35358	3	186330219	3581_53_AHSG_a2_HS_Glycoprotein	AHSG	AHSG	3	186613060	186621318	cis	3:186330219	0.0798	0.00221108	78.3481
rs80069596	T	C	0.05488	0.107	0.018238	4.44e-09	35358	3	185928266	3581_53_AHSG_a2_HS_Glycoprotein	AHSG	AHSG	3	186613060	186621318	cis	3:185928266	0.05488	0.00118768	42.0415
rs34295758	C	T	0.1212	0.0733	0.012785	9.86e-09	35363	3	186369064	3581_53_AHSG_a2_HS_Glycoprotein	AHSG	AHSG	3	186613060	186621318	cis	3:186369064	0.1212	0.00114454	40.5184
rs2261033	G	A	0.45141	-0.1252	0.008006	3.94e-55	35439	6	31635814	2849_49_AIF1_AIF1	AIF1	AIF1	6	31615217	31617021	cis	6:31635814	0.45141	0.0077635	277.268
rs200214283	T	C	0.05995	-0.1302	0.016882	1.24e-14	35441	6	32009367	2849_49_AIF1_AIF1	AIF1	AIF1	6	31615217	31617021	cis	6:32009367	0.05995	0.0019107	67.8429
rs116020851	T	C	0.01957	-0.1801	0.029408	9.12e-10	35438	6	30954755	2849_49_AIF1_AIF1	AIF1	AIF1	6	31615217	31617021	cis	6:30954755	0.01957	0.0012447	44.1622
rs373289038	A	T	0.34208	0.046	0.008376	3.98e-08	35439	6	32567866	2849_49_AIF1_AIF1	AIF1	AIF1	6	31615217	31617021	cis	6:32567866	0.34208	0.000952459	33.7845
rs7853134	G	C	0.77878	-0.4065	0.008007	0	35371	9	131040209	18871_24_AIF1L_AIF1L	AIF1L	AIF1L	9	131096476	131123152	cis	9:131040209	0.22122	0.0569364	2135.36
rs10901343	A	G	0.45167	-0.135	0.008581	9.11e-56	35370	9	131070568	18871_24_AIF1L_AIF1L	AIF1L	AIF1L	9	131096476	131123152	cis	9:131070568	0.45167	0.00902736	322.188
rs512250	A	G	0.38567	0.0998	0.008802	8.5e-30	35373	9	131334793	18871_24_AIF1L_AIF1L	AIF1L	AIF1L	9	131096476	131123152	cis	9:131334793	0.38567	0.00471964	167.73
rs4740181	G	T	0.87425	-0.1317	0.012955	2.81e-24	35374	9	131738586	18871_24_AIF1L_AIF1L	AIF1L	AIF1L	9	131096476	131123152	cis	9:131738586	0.12575	0.00381369	135.414
rs75642515	T	C	0.03778	0.1573	0.022383	2.1e-12	35369	9	130391229	18871_24_AIF1L_AIF1L	AIF1L	AIF1L	9	131096476	131123152	cis	9:130391229	0.03778	0.00179897	63.7388
rs4448327	T	C	0.56645	-0.0574	0.008617	2.71e-11	35372	9	130676052	18871_24_AIF1L_AIF1L	AIF1L	AIF1L	9	131096476	131123152	cis	9:130676052	0.43355	0.00161828	57.3315
rs144525656	T	C	0.02844	-0.1322	0.025826	3.07e-07	35372	9	132065195	18871_24_AIF1L_AIF1L	AIF1L	AIF1L	9	131096476	131123152	cis	9:132065195	0.02844	0.000965811	34.1938
rs9919018	A	G	0.24427	-0.0601	0.009451	2.03e-10	35357	9	127880476	5012_67_AK1_Myokinase__human	AK1	AK1	9	127866486	127877675	cis	9:127880476	0.24427	0.00133357	47.2113
rs56174961	T	A	0.06002	-0.7994	0.013403	0	35365	1	45381678	4192_10_AKR1A1_AK1A1	AKR1A1	AKR1A1	1	45550543	45570049	cis	1:45381678	0.06002	0.0721062	2748.04
rs145683585	T	C	0.02677	-0.8196	0.025646	4.14e-224	35369	1	45597981	4192_10_AKR1A1_AK1A1	AKR1A1	AKR1A1	1	45550543	45570049	cis	1:45597981	0.02677	0.0350024	1282.83
rs150080554	T	C	0.0119	-0.5772	0.039094	2.49e-49	35366	1	45041746	4192_10_AKR1A1_AK1A1	AKR1A1	AKR1A1	1	45550543	45570049	cis	1:45041746	0.0119	0.00783485	279.259
rs34070850	G	A	0.06836	0.1605	0.016334	8.69e-23	35371	1	46035687	4192_10_AKR1A1_AK1A1	AKR1A1	AKR1A1	1	45550543	45570049	cis	1:46035687	0.06836	0.00328118	116.434
rs115405992	T	C	0.04255	0.1266	0.020722	9.99e-10	35371	1	46230027	4192_10_AKR1A1_AK1A1	AKR1A1	AKR1A1	1	45550543	45570049	cis	1:46230027	0.04255	0.00130591	46.2491
rs77213763	C	A	0.01449	0.2073	0.03453	1.93e-09	35371	1	45975156	4192_10_AKR1A1_AK1A1	AKR1A1	AKR1A1	1	45550543	45570049	cis	1:45975156	0.01449	0.00122732	43.4624
rs145984066	T	C	0.04413	-0.1135	0.020741	4.45e-08	35364	1	45242091	4192_10_AKR1A1_AK1A1	AKR1A1	AKR1A1	1	45550543	45570049	cis	1:45242091	0.04413	0.00108681	38.4737
rs148396671	T	C	0.01089	0.2204	0.040833	6.76e-08	35373	1	46456121	4192_10_AKR1A1_AK1A1	AKR1A1	AKR1A1	1	45550543	45570049	cis	1:46456121	0.01089	0.00104647	37.0534
rs138945867	T	C	0.0103	-0.2177	0.043695	6.29e-07	35364	1	45171826	4192_10_AKR1A1_AK1A1	AKR1A1	AKR1A1	1	45550543	45570049	cis	1:45171826	0.0103	0.000966246	34.2014
rs141925378	A	G	0.04027	0.0983	0.021428	4.49e-06	35373	1	46532230	4192_10_AKR1A1_AK1A1	AKR1A1	AKR1A1	1	45550543	45570049	cis	1:46532230	0.04027	0.000746909	26.4387
rs75627053	T	C	0.01202	0.3078	0.037777	3.7e-16	35357	7	134468104	16606_85_AKR1B1_Aldose_reductase	AKR1B1	AKR1B1	7	134442356	134459284	cis	7:134468104	0.01202	0.00225019	79.735
rs2229542	C	T	0.017	-0.2011	0.031099	1e-10	35357	7	134450869	16606_85_AKR1B1_Aldose_reductase	AKR1B1	AKR1B1	7	134442356	134459284	cis	7:134450869	0.017	0.00135163	47.8514
rs117183554	A	G	0.02822	-0.1288	0.024704	1.85e-07	35356	7	134329916	16606_85_AKR1B1_Aldose_reductase	AKR1B1	AKR1B1	7	134442356	134459284	cis	7:134329916	0.02822	0.000909885	32.1974
rs7903755	G	A	0.66941	-0.1415	0.008627	1.86e-60	35374	10	5111103	17377_1_AKR1C3_Aldose_reductase_like_C3	AKR1C3	AKR1C3	10	5035354	5107686	cis	10:5111103	0.33059	0.00886186	316.264
rs10904368	A	G	0.20716	-0.1256	0.01002	4.82e-36	35373	10	4889893	17377_1_AKR1C3_Aldose_reductase_like_C3	AKR1C3	AKR1C3	10	5035354	5107686	cis	10:4889893	0.20716	0.00518204	184.249
rs72781981	T	C	0.0326	-0.207	0.022314	1.75e-20	35377	10	5597597	17377_1_AKR1C3_Aldose_reductase_like_C3	AKR1C3	AKR1C3	10	5035354	5107686	cis	10:5597597	0.0326	0.00270268	95.8663
rs61854630	A	G	0.21281	-0.0707	0.009916	1.01e-12	35366	10	5315582	17377_1_AKR1C3_Aldose_reductase_like_C3	AKR1C3	AKR1C3	10	5035354	5107686	cis	10:5315582	0.21281	0.00167471	59.3239
rs10732926	T	G	0.35706	0.053	0.008509	4.7e-10	35374	10	5035592	17377_1_AKR1C3_Aldose_reductase_like_C3	AKR1C3	AKR1C3	10	5035354	5107686	cis	10:5035592	0.35706	0.00128971	45.6787
rs72778490	T	G	0.03946	0.128	0.020887	8.89e-10	35368	10	5348278	17377_1_AKR1C3_Aldose_reductase_like_C3	AKR1C3	AKR1C3	10	5035354	5107686	cis	10:5348278	0.03946	0.001242	43.9793
rs118180319	A	C	0.01692	-0.1549	0.031175	6.74e-07	35371	10	4400347	17377_1_AKR1C3_Aldose_reductase_like_C3	AKR1C3	AKR1C3	10	5035354	5107686	cis	10:4400347	0.01692	0.000798219	28.2548
rs6601898	G	A	0.79507	0.5672	0.007699	0	35372	10	5076039	18397_5_AKR1C4_AK1C4	AKR1C4	AKR1C4	10	5195462	5218949	cis	10:5076039	0.20493	0.104837	4142.34
rs6601945	C	T	0.17755	-0.1794	0.010415	1.71e-66	35370	10	5333914	18397_5_AKR1C4_AK1C4	AKR1C4	AKR1C4	10	5195462	5218949	cis	10:5333914	0.17755	0.00939951	335.596
rs57247477	C	T	0.15461	0.1541	0.011035	2.54e-44	35372	10	5295192	18397_5_AKR1C4_AK1C4	AKR1C4	AKR1C4	10	5195462	5218949	cis	10:5295192	0.15461	0.00620769	220.937
rs55872804	C	T	0.05984	-0.1981	0.016672	1.47e-32	35373	10	4593864	18397_5_AKR1C4_AK1C4	AKR1C4	AKR1C4	10	5195462	5218949	cis	10:4593864	0.05984	0.00441563	156.878
rs143187882	A	G	0.03621	-0.2293	0.021276	4.4e-27	35378	10	5632965	18397_5_AKR1C4_AK1C4	AKR1C4	AKR1C4	10	5195462	5218949	cis	10:5632965	0.03621	0.00366986	130.303
rs111849400	C	T	0.10106	0.1378	0.013187	1.47e-25	35374	10	5224192	18397_5_AKR1C4_AK1C4	AKR1C4	AKR1C4	10	5195462	5218949	cis	10:5224192	0.10106	0.00345015	122.461
rs7097420	A	G	0.66292	0.0505	0.008439	2.18e-09	35374	10	4284314	18397_5_AKR1C4_AK1C4	AKR1C4	AKR1C4	10	5195462	5218949	cis	10:4284314	0.33708	0.00113974	40.361
rs3750640	A	G	0.63087	0.0397	0.008216	1.35e-06	35377	10	5654519	18397_5_AKR1C4_AK1C4	AKR1C4	AKR1C4	10	5195462	5218949	cis	10:5654519	0.36913	0.000734058	25.9864
rs113635220	T	C	0.01823	0.1356	0.02975	5.17e-06	35373	10	4512377	18397_5_AKR1C4_AK1C4	AKR1C4	AKR1C4	10	5195462	5218949	cis	10:4512377	0.01823	0.000658182	23.2959
rs1038626	T	A	0.82684	0.0589	0.010622	2.94e-08	35377	7	138112731	18398_1_AKR1D1_AK1D1	AKR1D1	AKR1D1	7	138002324	138118305	cis	7:138112731	0.17316	0.000993413	35.1769
rs61766662	C	T	0.3241	-0.1514	0.008658	1.81e-68	35377	1	19330519	4188_1_AKR7A2_Aflatoxin_B1_aldehyde_reductase	AKR7A2	AKR7A2	1	19303965	19312144	cis	1:19330519	0.3241	0.0100425	358.858
rs8192532	C	A	0.15119	0.0564	0.011294	5.92e-07	35379	1	19678853	4188_1_AKR7A2_Aflatoxin_B1_aldehyde_reductase	AKR7A2	AKR7A2	1	19303965	19312144	cis	1:19678853	0.15119	0.000816435	28.9066
rs12123817	A	G	0.05971	0.0826	0.017358	1.95e-06	35379	1	19221210	4188_1_AKR7A2_Aflatoxin_B1_aldehyde_reductase	AKR7A2	AKR7A2	1	19303965	19312144	cis	1:19221210	0.05971	0.000766124	27.1239
rs7513369	A	C	0.73776	-0.0436	0.009316	2.87e-06	35376	1	19811943	4188_1_AKR7A2_Aflatoxin_B1_aldehyde_reductase	AKR7A2	AKR7A2	1	19303965	19312144	cis	1:19811943	0.26224	0.000735558	26.0388
rs12094043	G	A	0.34677	-0.2124	0.008638	1.71e-133	35379	1	19245382	18173_11_AKR7A3_ARK73	AKR7A3	AKR7A3	1	19282573	19288770	cis	1:19245382	0.34677	0.0204384	738.135
rs115361338	A	C	0.01754	-0.3742	0.031836	6.74e-32	35379	1	18826868	18173_11_AKR7A3_ARK73	AKR7A3	AKR7A3	1	19282573	19288770	cis	1:18826868	0.01754	0.00482594	171.555
rs79350452	G	T	0.069	-0.1652	0.016048	7.48e-25	35380	1	19704232	18173_11_AKR7A3_ARK73	AKR7A3	AKR7A3	1	19282573	19288770	cis	1:19704232	0.069	0.0035063	124.482
rs150224334	A	G	0.04422	-0.1872	0.019754	2.63e-21	35376	1	19497233	18173_11_AKR7A3_ARK73	AKR7A3	AKR7A3	1	19282573	19288770	cis	1:19497233	0.04422	0.00296223	105.097
rs141183136	C	G	0.01233	-0.3185	0.036678	3.83e-18	35380	1	18961510	18173_11_AKR7A3_ARK73	AKR7A3	AKR7A3	1	19282573	19288770	cis	1:18961510	0.01233	0.00247072	87.6257
rs189614440	G	A	0.01982	-0.202	0.029151	4.23e-12	35379	1	18623305	18173_11_AKR7A3_ARK73	AKR7A3	AKR7A3	1	19282573	19288770	cis	1:18623305	0.01982	0.00158541	56.1762
rs1832573	G	C	0.79263	-0.0513	0.010221	5.19e-07	35378	1	20000500	18173_11_AKR7A3_ARK73	AKR7A3	AKR7A3	1	19282573	19288770	cis	1:20000500	0.20737	0.00086513	30.6313
rs76604471	T	G	0.01731	-0.1486	0.031319	2.09e-06	35378	1	18849912	18173_11_AKR7A3_ARK73	AKR7A3	AKR7A3	1	19282573	19288770	cis	1:18849912	0.01731	0.000751244	26.596
rs1800435	G	C	0.08677	-0.4172	0.014596	1.12e-179	35359	9	113391611	15523_9_ALAD_HEM2	ALAD	ALAD	9	113386312	113401290	cis	9:113391611	0.08677	0.0275847	1002.98
rs72758255	G	A	0.06549	-0.1544	0.01667	2.01e-20	35374	9	113233432	15523_9_ALAD_HEM2	ALAD	ALAD	9	113386312	113401290	cis	9:113233432	0.06549	0.00291799	103.517
rs59709283	A	G	0.05307	-0.1341	0.018286	2.24e-13	35374	9	113308812	15523_9_ALAD_HEM2	ALAD	ALAD	9	113386312	113401290	cis	9:113308812	0.05307	0.0018074	64.0471
rs140106796	T	C	0.01257	-0.2643	0.037218	1.24e-12	35371	9	113132257	15523_9_ALAD_HEM2	ALAD	ALAD	9	113386312	113401290	cis	9:113132257	0.01257	0.00173407	61.4388
rs2622266	T	C	0.83619	0.078	0.010986	1.25e-12	35363	9	113657966	15523_9_ALAD_HEM2	ALAD	ALAD	9	113386312	113401290	cis	9:113657966	0.16381	0.00166673	59.0355
rs149373678	C	T	0.01127	-0.2377	0.03886	9.55e-10	35372	9	113036965	15523_9_ALAD_HEM2	ALAD	ALAD	9	113386312	113401290	cis	9:113036965	0.01127	0.00125919	44.5936
rs115181106	C	T	0.01565	-0.1692	0.032045	1.29e-07	35347	4	73687208	18380_78_ALB_Albumin	ALB	ALB	4	73397114	73421482	cis	4:73687208	0.01565	0.000882053	31.2037
rs77228368	G	C	0.03607	0.3005	0.022678	4.45e-40	35326	3	105513153	5451_1_ALCAM_ALCAM	ALCAM	ALCAM	3	105366909	105576900	cis	3:105513153	0.03607	0.00627929	223.211
rs11719305	T	A	0.07492	0.1193	0.015681	2.78e-14	35325	3	105596619	5451_1_ALCAM_ALCAM	ALCAM	ALCAM	3	105366909	105576900	cis	3:105596619	0.07492	0.00197282	69.8237
rs9834384	C	T	0.04368	-0.1488	0.020123	1.42e-13	35326	3	105446365	5451_1_ALCAM_ALCAM	ALCAM	ALCAM	3	105366909	105576900	cis	3:105446365	0.04368	0.00184979	65.463
rs35067598	G	A	0.0452	-0.1241	0.019536	2.12e-10	35326	3	105502588	5451_1_ALCAM_ALCAM	ALCAM	ALCAM	3	105366909	105576900	cis	3:105502588	0.0452	0.0013293	47.0188
rs73174528	C	T	0.0231	0.1321	0.027641	1.76e-06	35327	3	104715604	5451_1_ALCAM_ALCAM	ALCAM	ALCAM	3	105366909	105576900	cis	3:104715604	0.0231	0.000787586	27.8434
rs113429147	T	C	0.02149	-0.1323	0.028117	2.54e-06	35333	3	106406071	5451_1_ALCAM_ALCAM	ALCAM	ALCAM	3	105366909	105576900	cis	3:106406071	0.02149	0.000736125	26.0272
rs348452	T	C	0.23989	0.1035	0.009509	1.37e-27	35348	9	72938469	11265_8_ALDH1A1_Retinal_dehydrogenase_1	ALDH1A1	ALDH1A1	9	72900671	73080442	cis	9:72938469	0.23989	0.0039066	138.624
rs1379915	T	C	0.70414	0.0419	0.008955	2.89e-06	35351	9	73931800	11265_8_ALDH1A1_Retinal_dehydrogenase_1	ALDH1A1	ALDH1A1	9	72900671	73080442	cis	9:73931800	0.29586	0.000731481	25.8761
rs10849939	A	G	0.27096	-0.0913	0.009144	1.77e-23	35370	12	111373800	18381_16_ALDH2_ALDH_E2	ALDH2	ALDH2	12	111766887	111817532	cis	12:111373800	0.27096	0.00329328	116.861
rs7314904	A	G	0.08664	-0.0771	0.014531	1.12e-07	35369	12	111129692	18381_16_ALDH2_ALDH_E2	ALDH2	ALDH2	12	111766887	111817532	cis	12:111129692	0.08664	0.000940804	33.3048
rs117532831	A	G	0.09921	-0.0602	0.013588	9.4e-06	35371	12	111599646	18381_16_ALDH2_ALDH_E2	ALDH2	ALDH2	12	111766887	111817532	cis	12:111599646	0.09921	0.000647742	22.9248
rs4646787	G	A	0.66419	0.1267	0.008277	6.82e-53	35353	17	19745936	11480_1_ALDH3A1_Aldehyde_dehydrogenase__class_3	ALDH3A1	ALDH3A1	17	19737984	19748943	cis	17:19745936	0.33581	0.00716093	254.972
rs475325	T	C	0.23363	0.135	0.009383	6.23e-47	35354	11	68017592	12940_35_ALDH3B1_AL3B1	ALDH3B1	ALDH3B1	11	68008578	68029282	cis	11:68017592	0.23363	0.00652626	232.232
rs72934559	G	A	0.02783	0.1281	0.0241	1.06e-07	35354	11	67651269	12940_35_ALDH3B1_AL3B1	ALDH3B1	ALDH3B1	11	68008578	68029282	cis	11:67651269	0.02783	0.00088794	31.4184
rs8013751	T	G	0.16166	0.1113	0.01075	4.04e-25	35351	14	74222020	19136_22_ALDH6A1_MMSA	ALDH6A1	ALDH6A1	14	74056847	74084492	cis	14:74222020	0.16166	0.00335771	119.092
rs17782641	G	C	0.10033	-0.0963	0.013164	2.57e-13	35351	14	74642359	19136_22_ALDH6A1_MMSA	ALDH6A1	ALDH6A1	14	74056847	74084492	cis	14:74642359	0.10033	0.00167416	59.2791
rs76682371	G	A	0.01064	-0.3805	0.041563	5.45e-20	35343	9	100548255	18185_118_ALDOB_ALDOB	ALDOB	ALDOB	9	101420560	101449664	cis	9:100548255	0.01064	0.00304814	108.054
rs10989474	A	G	0.08097	-0.071	0.01499	2.17e-06	35343	9	101327212	18185_118_ALDOB_ALDOB	ALDOB	ALDOB	9	101420560	101449664	cis	9:101327212	0.08097	0.000750241	26.5342
rs141921160	T	C	0.01035	-0.6133	0.038951	7.37e-56	35359	17	28576910	9876_20_ALDOC_aldolase_C	ALDOC	ALDOC	17	28573115	28576948	cis	17:28576910	0.01035	0.00770545	274.557
rs28944190	G	T	0.01694	-0.2346	0.031656	1.25e-13	35358	17	27762576	9876_20_ALDOC_aldolase_C	ALDOC	ALDOC	17	28573115	28576948	cis	17:27762576	0.01694	0.00183307	64.9291
rs118189811	A	G	0.04016	-0.1	0.020945	1.8e-06	35361	17	29386123	9876_20_ALDOC_aldolase_C	ALDOC	ALDOC	17	28573115	28576948	cis	17:29386123	0.04016	0.000770943	27.2808
rs149244009	G	A	0.01141	-0.1708	0.037719	5.95e-06	35359	17	27903138	9876_20_ALDOC_aldolase_C	ALDOC	ALDOC	17	28573115	28576948	cis	17:27903138	0.01141	0.000658124	23.2846
rs2434484	G	T	0.33932	-0.2406	0.008594	1.88e-172	35372	11	43927458	18401_18_ALKBH3_ALKB3	ALKBH3	ALKBH3	11	43880811	43920274	cis	11:43927458	0.33932	0.025955	942.493
rs11037809	G	A	0.31406	0.0808	0.008847	6.69e-20	35377	11	44020418	18401_18_ALKBH3_ALKB3	ALKBH3	ALKBH3	11	43880811	43920274	cis	11:44020418	0.31406	0.00281288	99.7864
rs11037575	C	T	0.40622	-0.0728	0.008393	4.18e-18	35378	11	43706780	18401_18_ALKBH3_ALKB3	ALKBH3	ALKBH3	11	43880811	43920274	cis	11:43706780	0.40622	0.0025567	90.6776
rs75067205	A	G	0.03651	-0.1064	0.022212	1.67e-06	35375	11	44327644	18401_18_ALKBH3_ALKB3	ALKBH3	ALKBH3	11	43880811	43920274	cis	11:44327644	0.03651	0.000796475	28.1962
rs9910732	A	G	0.29487	-0.0741	0.008614	7.85e-18	35365	17	8067983	12422_143_ALOX15B_LX15B	ALOX15B	ALOX15B	17	8039034	8049134	cis	17:8067983	0.29487	0.00228332	80.9297
rs12478529	T	C	0.224	0.0514	0.009255	2.8e-08	35366	2	232421944	6706_18_ALPPL2_PPBN	ALPG	ALPG	2	232406844	232410714	cis	2:232421944	0.224	0.000918472	32.5107
rs12478529	T	C	0.224	0.1958	0.009598	1.68e-92	35366	2	232421944	6715_63_ALPPL2_PPBN	ALPG	ALPG	2	232406844	232410714	cis	2:232421944	0.224	0.013328	477.698
rs2741282	C	T	0.0274	-0.2444	0.02451	2.03e-23	35366	2	232487069	6715_63_ALPPL2_PPBN	ALPG	ALPG	2	232406844	232410714	cis	2:232487069	0.0274	0.00318359	112.944
rs115411880	C	G	0.05638	0.1567	0.017255	1.07e-19	35367	2	231780366	6715_63_ALPPL2_PPBN	ALPG	ALPG	2	232406844	232410714	cis	2:231780366	0.05638	0.0026127	92.6403
rs116605191	A	G	0.08053	0.1295	0.015023	6.68e-18	35368	2	232331444	6715_63_ALPPL2_PPBN	ALPG	ALPG	2	232406844	232410714	cis	2:232331444	0.08053	0.0024835	88.0503
rs28616789	A	G	0.2772	-0.1108	0.00922	2.88e-33	35362	9	114070709	15453_3_AMBP_a1_Microglobulin	AMBP	AMBP	9	114060127	114078328	cis	9:114070709	0.2772	0.0049195	174.813
rs56294298	A	G	0.1216	-0.1038	0.012624	1.99e-16	35362	9	114371244	15453_3_AMBP_a1_Microglobulin	AMBP	AMBP	9	114060127	114078328	cis	9:114371244	0.1216	0.00230171	81.5762
rs79609374	G	A	0.2848	-0.1032	0.009145	1.55e-29	35365	12	47079943	14134_49_AMIGO2_AMGO2	AMIGO2	AMIGO2	12	47075707	47079959	cis	12:47079943	0.2848	0.00433867	154.097
rs832736	T	A	0.06047	0.1373	0.017407	3.08e-15	35366	12	47201424	14134_49_AMIGO2_AMGO2	AMIGO2	AMIGO2	12	47075707	47079959	cis	12:47201424	0.06047	0.00214201	75.9127
rs215397	A	C	0.48269	0.051	0.008241	6.08e-10	35367	12	47372913	14134_49_AMIGO2_AMGO2	AMIGO2	AMIGO2	12	47075707	47079959	cis	12:47372913	0.48269	0.00129894	45.9968
rs140693019	C	T	0.03287	-0.1021	0.023036	9.33e-06	35362	12	46087501	14134_49_AMIGO2_AMGO2	AMIGO2	AMIGO2	12	47075707	47079959	cis	12:46087501	0.03287	0.000662775	23.4513
rs503558	C	T	0.61927	-0.0423	0.008401	4.78e-07	35346	1	109558291	18403_25_AMPD2_AMPD2	AMPD2	AMPD2	1	109616104	109632051	cis	1:109558291	0.38073	0.000843739	29.8463
rs6676813	C	A	0.04147	-0.9393	0.013853	0	35349	1	103512697	7918_114_AMY1A_Amylase__alpha_1A	AMY1A	AMY1A	1	103655760	103664554	cis	1:103512697	0.04147	0.070142	2666.33
rs61788972	T	A	0.05711	-0.6484	0.018482	1.2e-269	35351	1	104236645	7918_114_AMY1A_Amylase__alpha_1A	AMY1A	AMY1A	1	103655760	103664554	cis	1:104236645	0.05711	0.0452782	1676.45
rs41277630	C	T	0.02178	-0.84	0.02875	1.17e-187	35349	1	103574200	7918_114_AMY1A_Amylase__alpha_1A	AMY1A	AMY1A	1	103655760	103664554	cis	1:103574200	0.02178	0.0300665	1095.7
rs1953424	T	C	0.06339	-0.3911	0.017492	1e-110	35349	1	102816916	7918_114_AMY1A_Amylase__alpha_1A	AMY1A	AMY1A	1	103655760	103664554	cis	1:102816916	0.06339	0.0181629	653.88
rs140026476	A	G	0.0119	0.5917	0.037781	2.79e-55	35348	1	103160755	7918_114_AMY1A_Amylase__alpha_1A	AMY1A	AMY1A	1	103655760	103664554	cis	1:103160755	0.0119	0.00823343	293.435
rs2317401	T	C	0.09255	-0.2213	0.014647	1.41e-51	35354	1	104511217	7918_114_AMY1A_Amylase__alpha_1A	AMY1A	AMY1A	1	103655760	103664554	cis	1:104511217	0.09255	0.00822606	293.22
rs141392442	T	C	0.01601	0.4938	0.033831	2.98e-48	35352	1	104198470	7918_114_AMY1A_Amylase__alpha_1A	AMY1A	AMY1A	1	103655760	103664554	cis	1:104198470	0.01601	0.0076827	273.686
rs114072864	G	A	0.0317	-0.2714	0.024371	8.37e-29	35351	1	104647417	7918_114_AMY1A_Amylase__alpha_1A	AMY1A	AMY1A	1	103655760	103664554	cis	1:104647417	0.0317	0.00452188	160.57
rs141961111	C	T	0.02355	0.263	0.028382	1.93e-20	35349	1	102908548	7918_114_AMY1A_Amylase__alpha_1A	AMY1A	AMY1A	1	103655760	103664554	cis	1:102908548	0.02355	0.00318114	112.803
rs114627775	G	A	0.03024	-0.2026	0.025023	5.66e-16	35349	1	102843190	7918_114_AMY1A_Amylase__alpha_1A	AMY1A	AMY1A	1	103655760	103664554	cis	1:102843190	0.03024	0.00240744	85.301
rs145547645	T	A	0.01064	0.2425	0.04082	2.84e-09	35352	1	104619533	7918_114_AMY1A_Amylase__alpha_1A	AMY1A	AMY1A	1	103655760	103664554	cis	1:104619533	0.01064	0.00123808	43.8205
rs115316410	T	A	0.01502	0.1967	0.035532	3.1e-08	35352	1	104163618	7918_114_AMY1A_Amylase__alpha_1A	AMY1A	AMY1A	1	103655760	103664554	cis	1:104163618	0.01502	0.00114482	40.5157
rs142370265	T	C	0.05912	-0.9195	0.012556	0	35349	1	103485310	18917_53_AMY2A_Pancreatic_alpha_amylase	AMY2A	AMY2A	1	103617427	103625780	cis	1:103485310	0.05912	0.0940594	3669.91
rs9660372	A	C	0.68603	-0.2195	0.009026	1.24e-130	35349	1	103795546	18917_53_AMY2A_Pancreatic_alpha_amylase	AMY2A	AMY2A	1	103617427	103625780	cis	1:103795546	0.31397	0.0207554	749.189
rs4847148	A	C	0.01533	-0.5642	0.033797	1.46e-62	35349	1	103907224	18917_53_AMY2A_Pancreatic_alpha_amylase	AMY2A	AMY2A	1	103617427	103625780	cis	1:103907224	0.01533	0.00961013	342.985
rs80262232	G	A	0.06088	-0.1884	0.017733	2.3e-26	35353	1	104427897	18917_53_AMY2A_Pancreatic_alpha_amylase	AMY2A	AMY2A	1	103617427	103625780	cis	1:104427897	0.06088	0.00405871	144.064
rs41301263	G	A	0.02159	-0.2356	0.029043	4.97e-16	35349	1	102974941	18917_53_AMY2A_Pancreatic_alpha_amylase	AMY2A	AMY2A	1	103617427	103625780	cis	1:102974941	0.02159	0.00234506	83.0857
rs146117073	C	T	0.02	-0.2247	0.030476	1.67e-13	35352	1	104612187	18917_53_AMY2A_Pancreatic_alpha_amylase	AMY2A	AMY2A	1	103617427	103625780	cis	1:104612187	0.02	0.00197921	70.1039
rs142394676	C	T	0.02563	0.1768	0.026591	2.96e-11	35351	1	104238114	18917_53_AMY2A_Pancreatic_alpha_amylase	AMY2A	AMY2A	1	103617427	103625780	cis	1:104238114	0.02563	0.00156123	55.2742
rs143801286	A	G	0.01117	0.1814	0.040296	6.74e-06	35352	1	104164765	18917_53_AMY2A_Pancreatic_alpha_amylase	AMY2A	AMY2A	1	103617427	103625780	cis	1:104164765	0.01117	0.000726908	25.7149
rs115324558	C	T	0.01509	0.1498	0.033861	9.69e-06	35349	1	102789286	18917_53_AMY2A_Pancreatic_alpha_amylase	AMY2A	AMY2A	1	103617427	103625780	cis	1:102789286	0.01509	0.000667021	23.5929
rs142370265	T	C	0.05912	-0.7014	0.012771	0	35349	1	103485310	15556_49_AMY2B_Alpha_amylase_2B	AMY2B	AMY2B	1	103553815	103579534	cis	1:103485310	0.05912	0.0547306	2046.57
rs9660372	A	C	0.68603	-0.2367	0.009003	2.43e-152	35349	1	103795546	15556_49_AMY2B_Alpha_amylase_2B	AMY2B	AMY2B	1	103553815	103579534	cis	1:103795546	0.31397	0.0241356	874.22
rs80262232	G	A	0.06088	-0.3488	0.017651	6.45e-87	35353	1	104427897	15556_49_AMY2B_Alpha_amylase_2B	AMY2B	AMY2B	1	103553815	103579534	cis	1:104427897	0.06088	0.0139117	498.729
rs4847148	A	C	0.01533	-0.4514	0.033791	1.06e-40	35349	1	103907224	15556_49_AMY2B_Alpha_amylase_2B	AMY2B	AMY2B	1	103553815	103579534	cis	1:103907224	0.01533	0.00615157	218.785
rs75782947	C	T	0.05105	-0.197	0.019066	5.03e-25	35349	1	102619351	15556_49_AMY2B_Alpha_amylase_2B	AMY2B	AMY2B	1	103553815	103579534	cis	1:102619351	0.05105	0.00376012	133.411
rs142394676	C	T	0.02563	0.2458	0.02655	2.08e-20	35351	1	104238114	15556_49_AMY2B_Alpha_amylase_2B	AMY2B	AMY2B	1	103553815	103579534	cis	1:104238114	0.02563	0.00301763	106.993
rs115238194	C	A	0.02113	0.2162	0.029452	2.12e-13	35351	1	104255071	15556_49_AMY2B_Alpha_amylase_2B	AMY2B	AMY2B	1	103553815	103579534	cis	1:104255071	0.02113	0.0019336	68.4831
rs143801286	A	G	0.01117	0.2877	0.040233	8.62e-13	35352	1	104164765	15556_49_AMY2B_Alpha_amylase_2B	AMY2B	AMY2B	1	103553815	103579534	cis	1:104164765	0.01117	0.00182846	64.7543
rs74106739	A	G	0.05174	-0.1129	0.019039	3.03e-09	35354	1	104410064	15556_49_AMY2B_Alpha_amylase_2B	AMY2B	AMY2B	1	103553815	103579534	cis	1:104410064	0.05174	0.00125075	44.272
rs4981311	A	G	0.16879	0.6023	0.008234	0	35335	14	20674854	4874_3_ANG_Angiogenin	ANG	ANG	14	20684177	20698971	cis	14:20674854	0.16879	0.101792	4004.21
rs12433905	A	G	0.15125	0.5636	0.008912	0	35337	14	20690144	4874_3_ANG_Angiogenin	ANG	ANG	14	20684177	20698971	cis	14:20690144	0.15125	0.0815544	3137.61
rs56067458	T	C	0.10014	-0.2846	0.01398	3.95e-92	35329	14	20628596	4874_3_ANG_Angiogenin	ANG	ANG	14	20684177	20698971	cis	14:20628596	0.10014	0.0145976	523.33
rs1888563	G	A	0.44977	0.0882	0.00855	5.98e-25	35341	14	20741712	4874_3_ANG_Angiogenin	ANG	ANG	14	20684177	20698971	cis	14:20741712	0.44977	0.00385037	136.594
rs71410230	A	G	0.02429	-0.221	0.027882	2.26e-15	35339	14	20375572	4874_3_ANG_Angiogenin	ANG	ANG	14	20684177	20698971	cis	14:20375572	0.02429	0.00231506	81.9972
rs10438064	C	G	0.01918	-0.1543	0.03082	5.55e-07	35357	14	21343471	4874_3_ANG_Angiogenin	ANG	ANG	14	20684177	20698971	cis	14:21343471	0.01918	0.000895777	31.6986
rs142213447	A	G	0.01521	0.1748	0.03509	6.31e-07	35360	14	21494344	4874_3_ANG_Angiogenin	ANG	ANG	14	20684177	20698971	cis	14:21494344	0.01521	0.000915347	32.3945
rs2927124	C	G	0.3583	0.0678	0.008477	1.26e-15	35344	8	107070148	2811_27_ANGPT1_Angiopoietin_1	ANGPT1	ANGPT1	8	107249482	107498055	cis	8:107070148	0.3583	0.00211382	74.8649
rs4397378	T	C	0.8876	0.0603	0.012821	2.56e-06	35344	8	107317568	2811_27_ANGPT1_Angiopoietin_1	ANGPT1	ANGPT1	8	107249482	107498055	cis	8:107317568	0.1124	0.000725518	25.6599
rs1968586	T	C	0.3488	-0.1308	0.00886	2.54e-49	35377	8	6421990	2602_2_ANGPT2_Angiopoietin_2	ANGPT2	ANGPT2	8	6499632	6563409	cis	8:6421990	0.3488	0.00777206	277.09
rs7018378	A	G	0.21737	-0.0626	0.010205	8.57e-10	35377	8	6420991	2602_2_ANGPT2_Angiopoietin_2	ANGPT2	ANGPT2	8	6499632	6563409	cis	8:6420991	0.21737	0.00133332	47.2292
rs2570668	G	A	0.22574	-0.0516	0.010041	2.77e-07	35378	8	6173047	2602_2_ANGPT2_Angiopoietin_2	ANGPT2	ANGPT2	8	6499632	6563409	cis	8:6173047	0.22574	0.000930732	32.9563
rs4650995	T	C	0.49232	-0.3017	0.007993	1.1130053292536e-308	35348	1	178548181	11142_11_ANGPTL1_ANGL1	ANGPTL1	ANGPTL1	1	178849535	178871077	cis	1:178548181	0.49232	0.0455007	1684.93
rs871632	C	T	0.35174	0.1745	0.008511	2e-93	35348	1	178934631	11142_11_ANGPTL1_ANGL1	ANGPTL1	ANGPTL1	1	178849535	178871077	cis	1:178934631	0.35174	0.0138865	497.743
rs75416821	G	C	0.0133	0.2312	0.035366	6.26e-11	35349	1	179232170	11142_11_ANGPTL1_ANGL1	ANGPTL1	ANGPTL1	1	178849535	178871077	cis	1:179232170	0.0133	0.00140295	49.6598
rs12137045	T	C	0.23156	0.0593	0.009701	9.79e-10	35349	1	179797527	11142_11_ANGPTL1_ANGL1	ANGPTL1	ANGPTL1	1	178849535	178871077	cis	1:179797527	0.23156	0.00125145	44.2904
rs871632	C	T	0.35174	0.0752	0.008377	2.77e-19	35357	1	178934631	9092_33_ANGPTL1_ANGL1	ANGPTL1	ANGPTL1	1	178849535	178871077	cis	1:178934631	0.35174	0.00257891	91.4132
rs4650995	T	C	0.49232	-0.0482	0.007968	1.46e-09	35357	1	178548181	9092_33_ANGPTL1_ANGL1	ANGPTL1	ANGPTL1	1	178849535	178871077	cis	1:178548181	0.49232	0.00116135	41.1071
rs10889352	C	T	0.33773	-0.2189	0.008507	5.12e-146	35346	1	62633352	10391_1_ANGPTL3_ANGL3	ANGPTL3	ANGPTL3	1	62597520	62606313	cis	1:62633352	0.33773	0.0214351	774.198
rs17123220	A	G	0.01048	-0.7903	0.038998	2.61e-91	35345	1	62238014	10391_1_ANGPTL3_ANGL3	ANGPTL3	ANGPTL3	1	62597520	62606313	cis	1:62238014	0.01048	0.0129539	463.837
rs12723730	G	A	0.05421	-0.1771	0.017691	1.37e-23	35347	1	63040309	10391_1_ANGPTL3_ANGL3	ANGPTL3	ANGPTL3	1	62597520	62606313	cis	1:63040309	0.05421	0.00321619	114.043
rs2780878	T	C	0.22999	0.0873	0.009678	1.87e-19	35345	1	62903771	10391_1_ANGPTL3_ANGL3	ANGPTL3	ANGPTL3	1	62597520	62606313	cis	1:62903771	0.22999	0.00269938	95.6624
rs4915633	A	G	0.37649	0.0589	0.008414	2.55e-12	35342	1	63031944	10391_1_ANGPTL3_ANGL3	ANGPTL3	ANGPTL3	1	62597520	62606313	cis	1:63031944	0.37649	0.00162876	57.6543
rs1815462	T	C	0.42258	-0.0464	0.008223	1.67e-08	35345	1	61911484	10391_1_ANGPTL3_ANGL3	ANGPTL3	ANGPTL3	1	62597520	62606313	cis	1:61911484	0.42258	0.00105067	37.1729
rs2666483	C	T	0.27569	-0.0427	0.009012	2.16e-06	35345	1	62279806	10391_1_ANGPTL3_ANGL3	ANGPTL3	ANGPTL3	1	62597520	62606313	cis	1:62279806	0.27569	0.000728167	25.7544
rs116843064	A	G	0.02426	-0.3196	0.02593	6.62e-35	35375	19	8364439	3796_79_ANGPTL4_ANGL4	ANGPTL4	ANGPTL4	19	8363289	8374370	cis	19:8364439	0.02426	0.0048358	171.888
rs3859487	C	G	0.51745	-0.0361	0.008106	8.45e-06	35373	19	8289375	3796_79_ANGPTL4_ANGL4	ANGPTL4	ANGPTL4	19	8363289	8374370	cis	19:8289375	0.48255	0.000650811	23.0348
rs17693106	G	A	0.59773	0.0522	0.00812	1.29e-10	35360	19	32634149	12445_50_ANKRD27_ANR27	ANKRD27	ANKRD27	19	32597006	32676597	cis	19:32634149	0.40227	0.00131037	46.3928
rs34517070	C	T	0.03964	0.0927	0.020485	6.04e-06	35369	22	37901474	18404_22_ANKRD54_ANR54	ANKRD54	ANKRD54	22	37830855	37849327	cis	22:37901474	0.03964	0.00065427	23.1547
rs7424376	G	A	0.59949	0.0474	0.008552	2.98e-08	35350	2	69298791	10464_6_ANTXR1_ANTR1	ANTXR1	ANTXR1	2	69013176	69249327	cis	2:69298791	0.40051	0.0010789	38.1782
rs7674623	T	C	0.21323	0.2207	0.010365	1.31e-100	35355	4	79873527	15559_5_ANTXR2_ANTR2	ANTXR2	ANTXR2	4	79901146	80125454	cis	4:79873527	0.21323	0.016343	587.372
rs3755912	A	G	0.13167	0.0822	0.012665	8.56e-11	35356	4	80182408	15559_5_ANTXR2_ANTR2	ANTXR2	ANTXR2	4	79901146	80125454	cis	4:80182408	0.13167	0.00154506	54.7086
rs11098456	G	A	0.43799	0.0437	0.008587	3.6e-07	35355	4	79010731	15559_5_ANTXR2_ANTR2	ANTXR2	ANTXR2	4	79901146	80125454	cis	4:79010731	0.43799	0.000940159	33.2687
rs7357731	A	G	0.974	-0.3368	0.025326	2.36e-40	35358	9	73175019	4960_72_ANXA1_annexin_I	ANXA1	ANXA1	9	73151865	73170393	cis	9:73175019	0.026	0.00574522	204.302
rs35789695	CTCTT	C	0.91497	0.0971	0.014476	1.98e-11	35359	9	73328862	4960_72_ANXA1_annexin_I	ANXA1	ANXA1	9	73151865	73170393	cis	9:73328862	0.08503	0.00146706	51.947
rs77736189	T	C	0.07713	-0.0673	0.015198	9.5e-06	35358	9	73110454	4960_72_ANXA1_annexin_I	ANXA1	ANXA1	9	73151865	73170393	cis	9:73110454	0.07713	0.000644798	22.8122
rs2152546	T	G	0.45437	-0.147	0.007941	1.69e-76	35368	10	80146628	17513_11_ANXA11_ANX11	ANXA11	ANXA11	10	80150889	80205572	cis	10:80146628	0.45437	0.0107145	383.034
rs1538821	G	A	0.07278	0.0945	0.015191	4.95e-10	35367	10	80362017	17513_11_ANXA11_ANX11	ANXA11	ANXA11	10	80150889	80205572	cis	10:80362017	0.07278	0.00120528	42.6762
rs149464173	T	C	0.02662	-0.1447	0.024548	3.76e-09	35366	10	80559762	17513_11_ANXA11_ANX11	ANXA11	ANXA11	10	80150889	80205572	cis	10:80559762	0.02662	0.00108507	38.4141
rs3743268	A	G	0.36954	-0.33	0.006643	0	35366	15	60385961	13700_10_ANXA2_annexin_II	ANXA2	ANXA2	15	60347134	60402883	cis	15:60385961	0.36954	0.0507431	1890.4
rs79120050	T	C	0.14398	-0.2051	0.01195	5e-66	35368	15	60438051	13700_10_ANXA2_annexin_II	ANXA2	ANXA2	15	60347134	60402883	cis	15:60438051	0.14398	0.0103693	370.561
rs77538017	T	C	0.05162	0.2731	0.018982	6.23e-47	35371	15	59440475	13700_10_ANXA2_annexin_II	ANXA2	ANXA2	15	60347134	60402883	cis	15:59440475	0.05162	0.00730254	260.183
rs103947	C	T	0.61227	-0.0905	0.008581	5.25e-26	35370	15	60619685	13700_10_ANXA2_annexin_II	ANXA2	ANXA2	15	60347134	60402883	cis	15:60619685	0.38773	0.00388866	138.071
rs76426697	T	G	0.01484	0.3129	0.034408	9.55e-20	35368	15	60050541	13700_10_ANXA2_annexin_II	ANXA2	ANXA2	15	60347134	60402883	cis	15:60050541	0.01484	0.00286274	101.534
rs12438152	T	C	0.31591	-0.0773	0.009061	1.45e-17	35368	15	60893666	13700_10_ANXA2_annexin_II	ANXA2	ANXA2	15	60347134	60402883	cis	15:60893666	0.31591	0.00258265	91.5745
rs77297782	A	G	0.02248	0.1999	0.028173	1.29e-12	35369	15	60829284	13700_10_ANXA2_annexin_II	ANXA2	ANXA2	15	60347134	60402883	cis	15:60829284	0.02248	0.00175621	62.2213
rs117013388	C	T	0.01549	0.1554	0.033494	3.49e-06	35371	15	61095614	13700_10_ANXA2_annexin_II	ANXA2	ANXA2	15	60347134	60402883	cis	15:61095614	0.01549	0.000736552	26.0703
rs144585344	A	G	0.03123	-0.1131	0.024431	3.67e-06	35371	15	59474531	13700_10_ANXA2_annexin_II	ANXA2	ANXA2	15	60347134	60402883	cis	15:59474531	0.03123	0.000774012	27.3972
rs117522857	C	A	0.01224	0.177	0.038555	4.42e-06	35368	15	60039014	13700_10_ANXA2_annexin_II	ANXA2	ANXA2	15	60347134	60402883	cis	15:60039014	0.01224	0.000757547	26.8117
rs3743268	A	G	0.36954	-0.2671	0.008466	1.76e-218	35366	15	60385961	4961_17_ANXA2_annexin_II	ANXA2	ANXA2	15	60347134	60402883	cis	15:60385961	0.36954	0.0332427	1216.02
rs79120050	T	C	0.14398	-0.1497	0.011781	5.39e-37	35368	15	60438051	4961_17_ANXA2_annexin_II	ANXA2	ANXA2	15	60347134	60402883	cis	15:60438051	0.14398	0.00552408	196.45
rs77538017	T	C	0.05162	0.2371	0.018702	7.87e-37	35371	15	59440475	4961_17_ANXA2_annexin_II	ANXA2	ANXA2	15	60347134	60402883	cis	15:59440475	0.05162	0.00550419	195.755
rs103947	C	T	0.61227	-0.0871	0.008444	6.06e-25	35370	15	60619685	4961_17_ANXA2_annexin_II	ANXA2	ANXA2	15	60347134	60402883	cis	15:60619685	0.38773	0.00360196	127.855
rs76426697	T	G	0.01484	0.2657	0.033886	4.47e-15	35368	15	60050541	4961_17_ANXA2_annexin_II	ANXA2	ANXA2	15	60347134	60402883	cis	15:60050541	0.01484	0.00206421	73.1538
rs12438152	T	C	0.31591	-0.0591	0.00893	3.64e-11	35368	15	60893666	4961_17_ANXA2_annexin_II	ANXA2	ANXA2	15	60347134	60402883	cis	15:60893666	0.31591	0.00150967	53.4717
rs77297782	A	G	0.02248	0.1318	0.027734	2.01e-06	35369	15	60829284	4961_17_ANXA2_annexin_II	ANXA2	ANXA2	15	60347134	60402883	cis	15:60829284	0.02248	0.000763454	27.0217
rs144585344	A	G	0.03123	-0.1105	0.024034	4.27e-06	35371	15	59474531	4961_17_ANXA2_annexin_II	ANXA2	ANXA2	15	60347134	60402883	cis	15:59474531	0.03123	0.000738835	26.1512
rs117013388	C	T	0.01549	0.1469	0.032981	8.42e-06	35371	15	61095614	4961_17_ANXA2_annexin_II	ANXA2	ANXA2	15	60347134	60402883	cis	15:61095614	0.01549	0.000658181	23.2945
rs17037076	A	G	0.22091	-0.2876	0.009525	2.7e-200	35364	2	69806517	17164_15_ANXA4_annexin_IV	ANXA4	ANXA4	2	69644425	69827112	cis	2:69806517	0.22091	0.0284715	1036.32
rs148712348	A	G	0.02309	0.1541	0.02647	5.82e-09	35363	2	69928688	17164_15_ANXA4_annexin_IV	ANXA4	ANXA4	2	69644425	69827112	cis	2:69928688	0.02309	0.00107131	37.9231
rs13026372	A	T	0.47982	-0.0433	0.007983	5.82e-08	35360	2	68787094	17164_15_ANXA4_annexin_IV	ANXA4	ANXA4	2	69644425	69827112	cis	2:68787094	0.47982	0.000935918	33.1232
rs11466186	T	C	0.10139	-0.0702	0.013024	7.05e-08	35358	2	70554948	17164_15_ANXA4_annexin_IV	ANXA4	ANXA4	2	69644425	69827112	cis	2:70554948	0.10139	0.000897988	31.7778
rs9995591	A	G	0.06845	0.2632	0.015567	3.97e-64	35353	4	121694605	14158_17_ANXA5_Annexin_V	ANXA5	ANXA5	4	121667946	121696995	cis	4:121694605	0.06845	0.00883449	315.092
rs7666178	T	A	0.28044	-0.0886	0.008756	4.55e-24	35353	4	121657567	14158_17_ANXA5_Annexin_V	ANXA5	ANXA5	4	121667946	121696995	cis	4:121657567	0.28044	0.00316814	112.353
rs79083576	C	T	0.01116	-0.4002	0.038202	1.11e-25	35370	10	73561442	14203_3_ANXA7_ANXA7	ANXA7	ANXA7	10	73375101	73414076	cis	10:73561442	0.01116	0.00353488	125.465
rs79554558	T	C	0.01568	-0.1973	0.032429	1.17e-09	35373	10	72553073	14203_3_ANXA7_ANXA7	ANXA7	ANXA7	10	73375101	73414076	cis	10:72553073	0.01568	0.00120162	42.5536
rs79083576	C	T	0.01116	-0.4033	0.038167	4.25e-26	35370	10	73561442	18244_1_ANXA7_ANXA7	ANXA7	ANXA7	10	73375101	73414076	cis	10:73561442	0.01116	0.00358985	127.423
rs79554558	T	C	0.01568	-0.206	0.032402	2.05e-10	35373	10	72553073	18244_1_ANXA7_ANXA7	ANXA7	ANXA7	10	73375101	73414076	cis	10:72553073	0.01568	0.00130993	46.3942
rs714883	G	T	0.14535	0.4774	0.007951	0	35376	7	150802743	15486_126_AOC1_ABP1	AOC1	AOC1	7	150824627	150861504	cis	7:150802743	0.14535	0.0566237	2123.23
rs11762854	T	C	0.13649	-0.4409	0.012345	2.35e-279	35376	7	150895653	15486_126_AOC1_ABP1	AOC1	AOC1	7	150824627	150861504	cis	7:150895653	0.13649	0.0458225	1698.77
rs113953390	C	T	0.02556	0.6325	0.027305	1.05e-118	35376	7	151426945	15486_126_AOC1_ABP1	AOC1	AOC1	7	150824627	150861504	cis	7:151426945	0.02556	0.0199282	719.272
rs78775372	A	G	0.10432	0.2968	0.014146	9.79e-98	35378	7	150671110	15486_126_AOC1_ABP1	AOC1	AOC1	7	150824627	150861504	cis	7:150671110	0.10432	0.0164618	592.101
rs7776515	G	A	0.63445	0.1065	0.008948	1.15e-32	35374	7	150479858	15486_126_AOC1_ABP1	AOC1	AOC1	7	150824627	150861504	cis	7:150479858	0.36555	0.00526106	187.079
rs62492839	T	C	0.12448	0.1424	0.012966	4.64e-28	35366	7	149826495	15486_126_AOC1_ABP1	AOC1	AOC1	7	150824627	150861504	cis	7:149826495	0.12448	0.00441993	157
rs113059374	CCCCCA	C	0.10066	-0.1526	0.0141	2.69e-27	35371	7	150339687	15486_126_AOC1_ABP1	AOC1	AOC1	7	150824627	150861504	cis	7:150339687	0.10066	0.00421619	149.754
rs3789818	C	T	0.62118	0.0703	0.008928	3.43e-15	35371	7	151274344	15486_126_AOC1_ABP1	AOC1	AOC1	7	150824627	150861504	cis	7:151274344	0.37882	0.0023259	82.4565
rs34230945	G	A	0.03431	0.1693	0.021036	8.41e-16	35369	17	42844639	6434_18_AOC2_Amine_oxidase	AOC2	AOC2	17	42844580	42850707	cis	17:42844639	0.03431	0.00189934	67.3017
rs181345153	C	T	0.0176	-0.1896	0.028408	2.49e-11	35383	17	42285152	6434_18_AOC2_Amine_oxidase	AOC2	AOC2	17	42844580	42850707	cis	17:42285152	0.0176	0.0012431	44.037
rs113358708	C	T	0.02882	-0.1145	0.023129	7.4e-07	35383	17	42391279	6434_18_AOC2_Amine_oxidase	AOC2	AOC2	17	42844580	42850707	cis	17:42391279	0.02882	0.000733896	25.9851
rs34015250	G	A	0.0814	-0.2458	0.014639	2.88e-63	35361	14	23557284	12714_38_AP1G2_AP1G2	AP1G2	AP1G2	14	23559565	23568070	cis	14:23557284	0.0814	0.00903534	322.394
rs140983547	T	C	0.01017	-0.6016	0.04231	7.01e-46	35361	14	23565870	12714_38_AP1G2_AP1G2	AP1G2	AP1G2	14	23559565	23568070	cis	14:23565870	0.01017	0.00728664	259.539
rs7147244	A	G	0.03757	-0.1331	0.021115	2.91e-10	35367	14	23407007	12714_38_AP1G2_AP1G2	AP1G2	AP1G2	14	23559565	23568070	cis	14:23407007	0.03757	0.00128114	45.3656
rs41307102	T	C	0.03696	0.1148	0.021191	6.05e-08	35358	14	23532453	12714_38_AP1G2_AP1G2	AP1G2	AP1G2	14	23559565	23568070	cis	14:23532453	0.03696	0.000938188	33.2017
rs7482118	G	A	0.65763	-0.0619	0.008322	1.02e-13	35352	11	972603	13621_31_AP2A2_AP2A2	AP2A2	AP2A2	11	924881	1012245	cis	11:972603	0.34237	0.0017254	61.0981
rs13309	T	A	0.57037	-0.0447	0.008031	2.61e-08	35356	7	100107173	10076_1_AP4M1_AP4M1	AP4M1	AP4M1	7	100101549	100110345	cis	7:100107173	0.42963	0.000979256	34.6546
rs12458037	G	C	0.21667	-0.0429	0.009632	8.43e-06	35367	18	10595807	6599_5_APCDD1_APCD1	APCDD1	APCDD1	18	10454635	10489949	cis	18:10595807	0.21667	0.000624724	22.1072
rs146174215	C	A	0.03105	-0.5373	0.023542	2.69e-115	35357	1	159574733	2474_54_APCS_SAP	APCS	APCS	1	159587826	159588865	cis	1:159574733	0.03105	0.0173711	625.011
rs28383573	T	G	0.13897	0.232	0.011941	4.34e-84	35357	1	159588882	2474_54_APCS_SAP	APCS	APCS	1	159587826	159588865	cis	1:159588882	0.13897	0.0128809	461.346
rs148734859	A	G	0.03107	-0.2031	0.024103	3.57e-17	35359	1	158904948	2474_54_APCS_SAP	APCS	APCS	1	159587826	159588865	cis	1:158904948	0.03107	0.00248361	88.0317
rs142102801	G	A	0.02741	-0.1298	0.025148	2.45e-07	35360	1	158653439	2474_54_APCS_SAP	APCS	APCS	1	159587826	159588865	cis	1:158653439	0.02741	0.000898293	31.7904
rs35972082	A	T	0.03689	-0.0989	0.022143	7.96e-06	35359	1	160060532	2474_54_APCS_SAP	APCS	APCS	1	159587826	159588865	cis	1:160060532	0.03689	0.000695036	24.5915
rs12147458	C	T	0.39849	-0.0381	0.008264	4.02e-06	35327	14	20489354	9849_13_APEX1_APEX1	APEX1	APEX1	14	20455191	20457772	cis	14:20489354	0.39849	0.000695889	24.5994
rs4806131	G	C	0.01943	-0.1445	0.030758	2.63e-06	35368	19	35349139	7210_25_APLP1_Amyloid_like_protein_1	APLP1	APLP1	19	35867899	35879792	cis	19:35349139	0.01943	0.000795641	28.161
rs73583419	A	C	0.06312	0.2786	0.016588	2.64e-63	35359	11	130069495	10627_87_APLP2_APLP2	APLP2	APLP2	11	130068147	130144811	cis	11:130069495	0.06312	0.00918001	327.585
rs118160066	C	T	0.03636	0.1183	0.021805	5.79e-08	35357	11	130038952	10627_87_APLP2_APLP2	APLP2	APLP2	11	130068147	130144811	cis	11:130038952	0.03636	0.000980705	34.7068
rs190077448	C	T	0.01673	-0.1528	0.031801	1.55e-06	35349	11	129690220	10627_87_APLP2_APLP2	APLP2	APLP2	11	130068147	130144811	cis	11:129690220	0.01673	0.000768149	27.1726
rs7111323	T	C	0.03637	-0.1006	0.022218	5.96e-06	35364	11	129752551	10627_87_APLP2_APLP2	APLP2	APLP2	11	130068147	130144811	cis	11:129752551	0.03637	0.000709381	25.1029
rs6036977	T	C	0.88079	-0.1558	0.01203	2.32e-38	35354	20	24921032	10605_22_APMAP_APMAP	APMAP	APMAP	20	24962925	24992751	cis	20:24921032	0.11921	0.00509742	181.127
rs6049886	T	G	0.31953	-0.0727	0.00853	1.56e-17	35354	20	24702918	10605_22_APMAP_APMAP	APMAP	APMAP	20	24962925	24992751	cis	20:24702918	0.31953	0.00229837	81.4391
rs6083533	A	T	0.01944	-0.1471	0.028998	3.92e-07	35351	20	24482182	10605_22_APMAP_APMAP	APMAP	APMAP	20	24962925	24992751	cis	20:24482182	0.01944	0.000824946	29.1851
rs77368797	T	G	0.0231	-0.5909	0.027152	5.2e-105	35373	11	116505867	2750_3_APOA1_Apo_A_I	APOA1	APOA1	11	116835751	116837622	cis	11:116505867	0.0231	0.0157587	566.325
rs117192879	T	C	0.03114	-0.4263	0.023138	8.46e-76	35375	11	116283303	2750_3_APOA1_Apo_A_I	APOA1	APOA1	11	116835751	116837622	cis	11:116283303	0.03114	0.0109658	392.194
rs2844284	G	A	0.07091	-0.1796	0.015899	1.36e-29	35374	11	116153350	2750_3_APOA1_Apo_A_I	APOA1	APOA1	11	116835751	116837622	cis	11:116153350	0.07091	0.00425019	150.979
rs525028	A	G	0.70749	-0.0703	0.008998	5.58e-15	35377	11	116834800	2750_3_APOA1_Apo_A_I	APOA1	APOA1	11	116835751	116837622	cis	11:116834800	0.29251	0.00204551	72.5082
rs747061	C	G	0.47617	-0.0417	0.008247	4.28e-07	35377	11	117460020	2750_3_APOA1_Apo_A_I	APOA1	APOA1	11	116835751	116837622	cis	11:117460020	0.47617	0.00086747	30.7134
rs528837	A	G	0.36329	-0.0413	0.008552	1.37e-06	35377	11	117308460	2750_3_APOA1_Apo_A_I	APOA1	APOA1	11	116835751	116837622	cis	11:117308460	0.36329	0.000789088	27.936
rs187929675	T	C	0.01106	-0.415	0.03911	2.64e-26	35376	11	117240652	17685_9_APOA4_Apo_A_IV	APOA4	APOA4	11	116820700	116823304	cis	11:117240652	0.01106	0.00376748	133.775
rs1729410	C	G	0.42828	-0.0562	0.008277	1.12e-11	35376	11	116794945	17685_9_APOA4_Apo_A_IV	APOA4	APOA4	11	116820700	116823304	cis	11:116794945	0.42828	0.00154673	54.7987
rs61906076	G	C	0.06341	0.6442	0.013304	0	35376	11	116650788	15363_32_APOA5_Apo_A_V	APOA5	APOA5	11	116789367	116792420	cis	11:116650788	0.06341	0.0492923	1834.07
rs7123666	G	A	0.88423	0.2692	0.012793	2.66e-98	35376	11	116796367	15363_32_APOA5_Apo_A_V	APOA5	APOA5	11	116789367	116792420	cis	11:116796367	0.11577	0.0148368	532.743
rs71480353	C	G	0.05701	0.2599	0.017906	9.82e-48	35378	11	117668192	15363_32_APOA5_Apo_A_V	APOA5	APOA5	11	116789367	116792420	cis	11:117668192	0.05701	0.00726274	258.806
rs1145183	A	G	0.0357	0.2846	0.022118	6.9e-38	35376	11	116631569	15363_32_APOA5_Apo_A_V	APOA5	APOA5	11	116789367	116792420	cis	11:116631569	0.0357	0.00557674	198.378
rs78751065	T	C	0.0173	0.3728	0.03149	2.47e-32	35377	11	117300697	15363_32_APOA5_Apo_A_V	APOA5	APOA5	11	116789367	116792420	cis	11:117300697	0.0173	0.00472551	167.959
rs17461214	T	C	0.01859	0.2058	0.031004	3.18e-11	35375	11	115932820	15363_32_APOA5_Apo_A_V	APOA5	APOA5	11	116789367	116792420	cis	11:115932820	0.01859	0.00154543	54.7513
rs10790115	A	G	0.7986	0.0535	0.010468	3.21e-07	35368	11	116228945	15363_32_APOA5_Apo_A_V	APOA5	APOA5	11	116789367	116792420	cis	11:116228945	0.2014	0.000920717	32.5921
rs563290	A	G	0.85985	0.0874	0.012143	6.14e-13	35373	2	21065354	2797_56_APOB_Apo_B	APOB	APOB	2	21001429	21044073	cis	2:21065354	0.14015	0.00184106	65.2404
rs6519166	A	C	0.63728	-0.119	0.008596	1.4e-43	35364	22	39076172	13930_3_APOBEC3G_ABC3G	APOBEC3G	APOBEC3G	22	39077067	39087743	cis	22:39076172	0.36272	0.00654675	233.032
rs41281251	A	T	0.12932	-0.0937	0.012437	4.91e-14	35365	22	39097246	13930_3_APOBEC3G_ABC3G	APOBEC3G	APOBEC3G	22	39077067	39087743	cis	22:39097246	0.12932	0.00197712	70.0555
rs34207265	C	T	0.05561	0.0902	0.017739	3.68e-07	35361	22	38916806	13930_3_APOBEC3G_ABC3G	APOBEC3G	APOBEC3G	22	39077067	39087743	cis	22:38916806	0.05561	0.000854569	30.2426
rs5112	G	C	0.48777	0.3016	0.008156	2.52e-299	35367	19	44927023	15364_101_APOC1_Apo_C_I	APOC1	APOC1	19	44914247	44919349	cis	19:44927023	0.48777	0.0454541	1684.03
rs3852860	T	C	0.40169	0.0871	0.008421	4.49e-25	35367	19	44879709	15364_101_APOC1_Apo_C_I	APOC1	APOC1	19	44914247	44919349	cis	19:44879709	0.40169	0.00364656	129.433
rs62116266	G	C	0.14998	0.105	0.01152	7.88e-20	35371	19	44432646	15364_101_APOC1_Apo_C_I	APOC1	APOC1	19	44914247	44919349	cis	19:44432646	0.14998	0.00281107	99.7049
rs148023052	A	G	0.10601	-0.1139	0.013437	2.31e-17	35370	19	45195332	15364_101_APOC1_Apo_C_I	APOC1	APOC1	19	44914247	44919349	cis	19:45195332	0.10601	0.00245899	87.184
rs35723317	A	G	0.29013	-0.0485	0.009152	1.16e-07	35369	19	45889712	15364_101_APOC1_Apo_C_I	APOC1	APOC1	19	44914247	44919349	cis	19:45889712	0.29013	0.000968913	34.3008
rs964184	C	G	0.87679	-0.2105	0.012335	2.68e-65	35377	11	116778201	6461_54_APOC3_Apo_C_III	APOC3	APOC3	11	116829706	116833072	cis	11:116778201	0.12321	0.00957361	341.94
rs141469619	G	A	0.01201	0.2635	0.036467	4.99e-13	35377	11	116843577	6461_54_APOC3_Apo_C_III	APOC3	APOC3	11	116829706	116833072	cis	11:116843577	0.01201	0.00164773	58.3848
rs59781045	T	C	0.06796	-0.0823	0.016308	4.5e-07	35378	11	117224567	6461_54_APOC3_Apo_C_III	APOC3	APOC3	11	116829706	116833072	cis	11:117224567	0.06796	0.00085806	30.3808
rs78305817	A	G	0.03575	-0.1037	0.022224	3.07e-06	35377	11	117742419	6461_54_APOC3_Apo_C_III	APOC3	APOC3	11	116829706	116833072	cis	11:117742419	0.03575	0.000741401	26.2465
rs71352239	T	C	0.30263	0.2482	0.008893	1.96e-171	35368	19	44926286	2418_55_APOE_Apo_E	APOE	APOE	19	44905791	44909393	cis	19:44926286	0.30263	0.0260021	944.141
rs73036465	C	G	0.03803	-0.1897	0.021641	1.86e-18	35371	19	44462658	2418_55_APOE_Apo_E	APOE	APOE	19	44905791	44909393	cis	19:44462658	0.03803	0.00263301	93.3728
rs148023052	A	G	0.10601	-0.1161	0.013394	4.39e-18	35370	19	45195332	2418_55_APOE_Apo_E	APOE	APOE	19	44905791	44909393	cis	19:45195332	0.10601	0.0025549	90.5932
rs80140611	T	C	0.01434	0.2246	0.033707	2.68e-11	35367	19	44750340	2418_55_APOE_Apo_E	APOE	APOE	19	44905791	44909393	cis	19:44750340	0.01434	0.00142602	50.5032
rs76904536	T	C	0.01331	0.2319	0.036468	2.03e-10	35371	19	44955825	2418_55_APOE_Apo_E	APOE	APOE	19	44905791	44909393	cis	19:44955825	0.01331	0.00141251	50.0296
rs34631405	T	C	0.02625	-0.1499	0.025553	4.46e-09	35372	19	45385550	2418_55_APOE_Apo_E	APOE	APOE	19	44905791	44909393	cis	19:45385550	0.02625	0.00114871	40.6766
rs2020854	C	T	0.09012	-0.3125	0.014558	3.22e-102	35358	12	56349583	12370_30_APOF_Apo_F	APOF	APOF	12	56360568	56362857	cis	12:56349583	0.09012	0.0160153	575.453
rs141749430	A	G	0.0434	-0.174	0.020348	1.22e-17	35362	12	55806511	12370_30_APOF_Apo_F	APOF	APOF	12	56360568	56362857	cis	12:55806511	0.0434	0.0025139	89.1157
rs3024961	C	T	0.03685	-0.1431	0.022062	8.81e-11	35359	12	57103388	12370_30_APOF_Apo_F	APOF	APOF	12	56360568	56362857	cis	12:57103388	0.03685	0.00145359	51.4692
rs111794954	C	G	0.06081	-0.1083	0.017828	1.24e-09	35357	12	56379663	12370_30_APOF_Apo_F	APOF	APOF	12	56360568	56362857	cis	12:56379663	0.06081	0.00133972	47.4295
rs75003668	G	A	0.0137	-1.4632	0.030044	0	35370	17	66199313	8288_27_APOH_b2_Glycoprotein_I	APOH	APOH	17	66212033	66256525	cis	17:66199313	0.0137	0.0578585	2172.01
rs9912634	T	C	0.03701	0.3302	0.021499	3.08e-53	35368	17	66248165	8288_27_APOH_b2_Glycoprotein_I	APOH	APOH	17	66212033	66256525	cis	17:66248165	0.03701	0.00777186	277.013
rs111481700	A	G	0.03073	-0.2692	0.023268	5.88e-31	35369	17	66690649	8288_27_APOH_b2_Glycoprotein_I	APOH	APOH	17	66212033	66256525	cis	17:66690649	0.03073	0.00431705	153.343
rs17684599	G	A	0.0509	-0.0817	0.018477	9.8e-06	35360	17	65347424	8288_27_APOH_b2_Glycoprotein_I	APOH	APOH	17	66212033	66256525	cis	17:65347424	0.0509	0.000644917	22.8177
rs136148	T	C	0.7514	0.3517	0.007031	0	35358	22	36256885	11510_31_APOL1_Apo_L1	APOL1	APOL1	22	36253071	36267530	cis	22:36256885	0.2486	0.0462112	1713
rs3886200	T	C	0.42754	0.0877	0.008183	8.43e-27	35357	22	36267581	11510_31_APOL1_Apo_L1	APOL1	APOL1	22	36253071	36267530	cis	22:36267581	0.42754	0.00376488	133.61
rs738280	A	C	0.65603	0.0691	0.008542	6.02e-16	35374	22	36398434	11510_31_APOL1_Apo_L1	APOL1	APOL1	22	36253071	36267530	cis	22:36398434	0.34397	0.00215492	76.3883
rs377486200	A	T	0.08154	-0.1056	0.015154	3.2e-12	35362	22	36187362	11510_31_APOL1_Apo_L1	APOL1	APOL1	22	36253071	36267530	cis	22:36187362	0.08154	0.00167028	59.1598
rs56953345	G	A	0.15665	-0.0649	0.01114	5.69e-09	35358	22	35429640	11510_31_APOL1_Apo_L1	APOL1	APOL1	22	36253071	36267530	cis	22:35429640	0.15665	0.0011129	39.3917
rs12159472	A	G	0.04458	-0.795	0.016058	0	35371	22	36060768	16823_75_APOL3_APOL3	APOL3	APOL3	22	36140329	36166177	cis	22:36060768	0.04458	0.0538392	2012.6
rs74865964	G	T	0.05471	-0.5151	0.018962	1.69e-162	35371	22	36236597	16823_75_APOL3_APOL3	APOL3	APOL3	22	36140329	36166177	cis	22:36236597	0.05471	0.0274438	998.052
rs132661	G	A	0.38951	0.1891	0.008861	4.79e-101	35373	22	36166386	16823_75_APOL3_APOL3	APOL3	APOL3	22	36140329	36166177	cis	22:36166386	0.38951	0.0170063	611.937
rs75387341	C	T	0.59402	-0.1542	0.008801	1.01e-68	35368	22	35698306	16823_75_APOL3_APOL3	APOL3	APOL3	22	36140329	36166177	cis	22:35698306	0.40598	0.0114684	410.298
rs2307340	G	C	0.09407	0.1371	0.014976	5.45e-20	35367	22	35406668	16823_75_APOL3_APOL3	APOL3	APOL3	22	36140329	36166177	cis	22:35406668	0.09407	0.00320369	113.663
rs7364189	T	C	0.07264	-0.1087	0.016747	8.54e-11	35370	22	36526158	16823_75_APOL3_APOL3	APOL3	APOL3	22	36140329	36166177	cis	22:36526158	0.07264	0.00159189	56.3918
rs6519030	C	T	0.31726	-0.0506	0.009354	6.32e-08	35373	22	36663306	16823_75_APOL3_APOL3	APOL3	APOL3	22	36140329	36166177	cis	22:36663306	0.31726	0.00110918	39.2763
rs805295	T	C	0.03958	-0.4845	0.02098	5.36e-118	35427	6	31707520	10445_20_APOM_ApoM	APOM	APOM	6	31652416	31658210	cis	6:31707520	0.03958	0.0178466	643.702
rs2242572	A	G	0.09003	0.1379	0.014291	4.93e-22	35429	6	31943152	10445_20_APOM_ApoM	APOM	APOM	6	31652416	31658210	cis	6:31943152	0.09003	0.00311582	110.729
rs2394893	A	G	0.58348	0.0733	0.008316	1.2e-18	35427	6	31238942	10445_20_APOM_ApoM	APOM	APOM	6	31652416	31658210	cis	6:31238942	0.41652	0.00261156	92.7567
rs80026531	G	A	0.01951	-0.2101	0.029998	2.49e-12	35430	6	30776991	10445_20_APOM_ApoM	APOM	APOM	6	31652416	31658210	cis	6:30776991	0.01951	0.00168882	59.9326
rs9269387	G	A	0.35867	0.049	0.008524	9.01e-09	35427	6	32573281	10445_20_APOM_ApoM	APOM	APOM	6	31652416	31658210	cis	6:32573281	0.35867	0.00110458	39.1732
rs439826	G	T	0.68291	-0.0779	0.008786	7.57e-19	35366	21	26156328	3171_57_APP_amyloid_precursor_protein	APP	APP	21	25880535	26171128	cis	21:26156328	0.31709	0.00262816	93.187
rs34828223	A	T	0.04392	-0.0907	0.020196	7.09e-06	35357	21	26416657	3171_57_APP_amyloid_precursor_protein	APP	APP	21	25880535	26171128	cis	21:26416657	0.04392	0.000690878	24.4429
rs2272435	T	C	0.03126	-0.445	0.023622	3.69e-79	35311	16	88881573	10088_37_APRT_APT	APRT	APRT	16	88809339	88811937	cis	16:88881573	0.03126	0.0119935	428.619
rs112783573	A	G	0.02074	-0.5078	0.028958	7.62e-69	35311	16	88663301	10088_37_APRT_APT	APRT	APRT	16	88809339	88811937	cis	16:88663301	0.02074	0.0104742	373.749
rs78016521	T	C	0.03025	-0.3269	0.023894	1.31e-42	35309	16	89562551	10088_37_APRT_APT	APRT	APRT	16	88809339	88811937	cis	16:89562551	0.03025	0.00626967	222.76
rs11640986	A	G	0.06811	-0.1447	0.016175	3.69e-19	35311	16	88958042	10088_37_APRT_APT	APRT	APRT	16	88809339	88811937	cis	16:88958042	0.06811	0.00265792	94.0988
rs33992624	G	C	0.0335	-0.1631	0.022771	7.92e-13	35320	16	87839836	10088_37_APRT_APT	APRT	APRT	16	88809339	88811937	cis	16:87839836	0.0335	0.0017226	60.9438
rs1354034	C	T	0.61881	0.0844	0.008293	2.51e-24	35356	3	56815721	18408_26_ARF4_ARF4	ARF4	ARF4	3	57571363	57598220	cis	3:56815721	0.38119	0.00336058	119.21
rs62622492	C	T	0.06482	0.1087	0.016572	5.4e-11	35359	3	57446218	18408_26_ARF4_ARF4	ARF4	ARF4	3	57571363	57598220	cis	3:57446218	0.06482	0.0014325	50.7214
rs4619875	T	C	0.37238	0.2215	0.008385	8.57e-154	35371	4	152779978	13488_3_ARFIP1_ARFP1	ARFIP1	ARFIP1	4	152779937	152918463	cis	4:152779978	0.37238	0.022933	830.155
rs77450465	A	G	0.11819	-0.0814	0.012618	1.11e-10	35368	4	152485987	13488_3_ARFIP1_ARFP1	ARFIP1	ARFIP1	4	152779937	152918463	cis	4:152485987	0.11819	0.00138113	48.9126
rs77825938	A	G	0.02573	0.1311	0.025786	3.69e-07	35367	4	153081762	13488_3_ARFIP1_ARFP1	ARFIP1	ARFIP1	4	152779937	152918463	cis	4:153081762	0.02573	0.000861697	30.5002
rs11099878	A	G	0.38057	0.0374	0.008459	9.8e-06	35368	4	153216962	13488_3_ARFIP1_ARFP1	ARFIP1	ARFIP1	4	152779937	152918463	cis	4:153216962	0.38057	0.000659478	23.3385
rs2781668	T	C	0.1932	-0.1115	0.009949	3.74e-29	35366	6	131576138	5867_60_ARG1_ARGI1	ARG1	ARG1	6	131470832	131584332	cis	6:131576138	0.1932	0.00387572	137.594
rs7756633	T	C	0.02146	0.1732	0.027354	2.42e-10	35363	6	131726686	5867_60_ARG1_ARGI1	ARG1	ARG1	6	131470832	131584332	cis	6:131726686	0.02146	0.00125989	44.6073
rs9402357	G	A	0.21961	0.0477	0.009462	4.63e-07	35362	6	131903360	5867_60_ARG1_ARGI1	ARG1	ARG1	6	131470832	131584332	cis	6:131903360	0.21961	0.000779885	27.5983
rs13413887	G	A	0.76808	0.1736	0.009428	1.04e-75	35352	2	68769536	11333_82_ARHGAP25_RHG25	ARHGAP25	ARHGAP25	2	68679601	68826833	cis	2:68769536	0.23192	0.0107368	383.665
rs141732432	CT	C	0.10746	0.0736	0.012981	1.43e-08	35352	2	68372995	11333_82_ARHGAP25_RHG25	ARHGAP25	ARHGAP25	2	68679601	68826833	cis	2:68372995	0.10746	0.00103911	36.7706
rs10631682	TTATA	T	0.28774	-0.043	0.00885	1.18e-06	35349	2	69047375	11333_82_ARHGAP25_RHG25	ARHGAP25	ARHGAP25	2	68679601	68826833	cis	2:69047375	0.28774	0.000757889	26.8094
rs75231963	C	T	0.15446	0.0534	0.011217	1.93e-06	35350	2	67814529	11333_82_ARHGAP25_RHG25	ARHGAP25	ARHGAP25	2	68679601	68826833	cis	2:67814529	0.15446	0.000744839	26.3482
rs7251797	G	A	0.3543	0.1293	0.008549	1.12e-51	35316	19	1077986	13544_9_HMHA1_HMHA1	ARHGAP45	ARHGAP45	19	1065923	1086628	cis	19:1077986	0.3543	0.00764943	272.214
rs34673088	C	G	0.26171	0.0422	0.009134	3.83e-06	35280	8	1873789	9061_3_ARHGEF10_ARHGA	ARHGEF10	ARHGEF10	8	1823926	1958641	cis	8:1873789	0.26171	0.00068818	24.2943
rs10437954	A	G	0.88442	-0.1808	0.012343	1.39e-48	35360	12	57610139	13519_112_ARHGEF25_ARHGP	ARHGEF25	ARHGEF25	12	57610180	57617245	cis	12:57610139	0.11558	0.00668295	237.885
rs4553410	A	G	0.50793	-0.046	0.007892	5.58e-09	35360	12	57907428	13519_112_ARHGEF25_ARHGP	ARHGEF25	ARHGEF25	12	57610180	57617245	cis	12:57907428	0.49207	0.00105773	37.439
rs2277339	G	T	0.09239	0.0616	0.013764	7.63e-06	35363	12	56752285	13519_112_ARHGEF25_ARHGP	ARHGEF25	ARHGEF25	12	57610180	57617245	cis	12:56752285	0.09239	0.000636379	22.5173
rs8354	T	C	0.10626	-0.238	0.013261	4.99e-72	35361	10	102676884	12571_14_ARL3_ARL3	ARL3	ARL3	10	102673731	102714397	cis	10:102676884	0.10626	0.0107588	384.559
rs11191401	G	A	0.27814	0.0879	0.009159	8.26e-22	35361	10	102813646	12571_14_ARL3_ARL3	ARL3	ARL3	10	102673731	102714397	cis	10:102813646	0.27814	0.00310259	110.046
rs2735421	G	T	0.67961	0.0432	0.008833	1e-06	35360	10	101781259	12571_14_ARL3_ARL3	ARL3	ARL3	10	102673731	102714397	cis	10:101781259	0.32039	0.000812711	28.7592
rs72847755	C	T	0.01067	0.1868	0.040362	3.69e-06	35361	10	102535686	12571_14_ARL3_ARL3	ARL3	ARL3	10	102673731	102714397	cis	10:102535686	0.01067	0.000736698	26.0681
rs34228036	A	G	0.32455	0.0542	0.008419	1.21e-10	35371	17	43407654	18413_24_ARL4D_ARL4D	ARL4D	ARL4D	17	43398993	43401137	cis	17:43407654	0.32455	0.00128796	45.6127
rs10633389	TTTTTA	T	0.03833	0.2058	0.020566	1.42e-23	35359	7	99494729	12689_56_ARPC1B_ARC1B	ARPC1B	ARPC1B	7	99374249	99394816	cis	7:99494729	0.03833	0.00312238	110.744
rs504683	G	A	0.30388	0.0805	0.008855	9.78e-20	35358	11	75340189	12643_4_ARRB1_ARRB1	ARRB1	ARRB1	11	75260122	75351705	cis	11:75340189	0.30388	0.00274163	97.1994
rs2071421	C	T	0.10187	-0.1166	0.01283	1.01e-19	35343	22	50625988	3583_54_ARSA_Arylsulfatase_A	ARSA	ARSA	22	50622754	50628173	cis	22:50625988	0.10187	0.00248778	88.14
rs11743362	A	G	0.49507	-0.1293	0.007782	5.37e-62	35357	5	78880898	3172_28_ARSB_ARSB	ARSB	ARSB	5	78777209	78986087	cis	5:78880898	0.49507	0.00835843	298.003
rs933684	C	A	0.26449	0.0583	0.008791	3.32e-11	35351	5	79028252	3172_28_ARSB_ARSB	ARSB	ARSB	5	78777209	78986087	cis	5:79028252	0.26449	0.00132241	46.8076
rs16877058	C	A	0.11607	0.0594	0.012124	9.62e-07	35344	5	79696442	3172_28_ARSB_ARSB	ARSB	ARSB	5	78777209	78986087	cis	5:79696442	0.11607	0.000724004	25.6063
rs62365862	C	G	0.03964	-0.1951	0.02071	4.49e-21	35343	5	95610286	8269_327_ARSK_ARSK	ARSK	ARSK	5	95555101	95605102	cis	5:95610286	0.03964	0.00289809	102.719
rs56394146	A	G	0.01586	-0.1573	0.032669	1.47e-06	35348	5	95914665	8269_327_ARSK_ARSK	ARSK	ARSK	5	95555101	95605102	cis	5:95914665	0.01586	0.000772409	27.3227
rs4859610	G	A	0.77933	-0.2733	0.009945	2.89e-166	35355	4	76079288	7970_315_ART3_NAR3	ART3	ART3	4	76011184	76114048	cis	4:76079288	0.22067	0.0256906	932.188
rs6856609	A	C	0.46595	0.1021	0.008332	1.59e-34	35355	4	76094106	7970_315_ART3_NAR3	ART3	ART3	4	76011184	76114048	cis	4:76094106	0.46595	0.00518803	184.369
rs4859452	C	T	0.52593	-0.0596	0.008324	8.05e-13	35357	4	76593824	7970_315_ART3_NAR3	ART3	ART3	4	76011184	76114048	cis	4:76593824	0.47407	0.0017713	62.7356
rs17271582	T	A	0.067	-0.1122	0.016592	1.36e-11	35353	4	75365396	7970_315_ART3_NAR3	ART3	ART3	4	76011184	76114048	cis	4:75365396	0.067	0.00157388	55.726
rs11728135	C	T	0.10155	-0.0937	0.013862	1.39e-11	35356	4	76482601	7970_315_ART3_NAR3	ART3	ART3	4	76011184	76114048	cis	4:76482601	0.10155	0.00160208	56.7307
rs138193746	A	T	0.10156	-0.0937	0.013862	1.39e-11	35356	4	76483320	7970_315_ART3_NAR3	ART3	ART3	4	76011184	76114048	cis	4:76483320	0.10156	0.00160222	56.7356
rs11056174	T	C	0.12833	0.4426	0.008307	0	35362	12	14757043	6576_1_ART4_ART4	ART4	ART4	12	14825569	14843526	cis	12:14757043	0.12833	0.0438261	1620.72
rs10846071	T	C	0.39747	0.8839	0.004968	0	35365	12	14863302	6576_1_ART4_ART4	ART4	ART4	12	14825569	14843526	cis	12:14863302	0.39747	0.374213	21146.7
rs4764130	T	A	0.15801	0.6313	0.007409	0	35365	12	14868147	6576_1_ART4_ART4	ART4	ART4	12	14825569	14843526	cis	12:14868147	0.15801	0.106046	4194.95
rs11055886	T	C	0.19141	0.2055	0.009925	3.15e-95	35366	12	14263565	6576_1_ART4_ART4	ART4	ART4	12	14825569	14843526	cis	12:14263565	0.19141	0.0130721	468.406
rs1381030	A	G	0.02813	0.2792	0.024056	3.83e-31	35362	12	15373434	6576_1_ART4_ART4	ART4	ART4	12	14825569	14843526	cis	12:15373434	0.02813	0.00426225	151.358
rs57821670	A	G	0.23759	0.0917	0.009311	6.93e-23	35373	12	14047547	6576_1_ART4_ART4	ART4	ART4	12	14825569	14843526	cis	12:14047547	0.23759	0.00304639	108.083
rs7305470	C	T	0.06895	-0.134	0.015492	5.18e-18	35362	12	15430228	6576_1_ART4_ART4	ART4	ART4	12	14825569	14843526	cis	12:15430228	0.06895	0.0023054	81.7074
rs78203628	A	T	0.01009	-0.2507	0.040342	5.15e-10	35363	12	15331744	6576_1_ART4_ART4	ART4	ART4	12	14825569	14843526	cis	12:15331744	0.01009	0.00125553	44.4524
rs11191421	G	C	0.25011	-0.054	0.009126	3.28e-09	35370	10	102863296	18417_3_AS3MT_AS3MT	AS3MT	AS3MT	10	102869470	102901899	cis	10:102863296	0.25011	0.00109382	38.7286
rs114001906	C	T	0.03841	-0.8094	0.016279	0	35353	10	50039928	3212_30_ASAH2_ASAH2	ASAH2	ASAH2	10	50182778	50279720	cis	10:50039928	0.03841	0.0483939	1797.77
rs4935128	T	C	0.4859	0.3873	0.006286	0	35353	10	50237444	3212_30_ASAH2_ASAH2	ASAH2	ASAH2	10	50182778	50279720	cis	10:50237444	0.4859	0.074941	2863.86
rs56323928	G	T	0.04746	0.2857	0.019807	3.66e-47	35353	10	50522495	3212_30_ASAH2_ASAH2	ASAH2	ASAH2	10	50182778	50279720	cis	10:50522495	0.04746	0.00738009	262.833
rs11005387	T	C	0.0191	-0.4224	0.030283	3.22e-44	35353	10	50372983	3212_30_ASAH2_ASAH2	ASAH2	ASAH2	10	50182778	50279720	cis	10:50372983	0.0191	0.00668553	237.931
rs77113329	G	C	0.01249	-0.4267	0.037157	1.6e-30	35354	10	51053838	3212_30_ASAH2_ASAH2	ASAH2	ASAH2	10	50182778	50279720	cis	10:51053838	0.01249	0.00449137	159.495
rs2813328	C	T	0.80626	0.1109	0.010627	1.7e-25	35352	10	50745132	3212_30_ASAH2_ASAH2	ASAH2	ASAH2	10	50182778	50279720	cis	10:50745132	0.19374	0.00384227	136.348
rs182892473	A	C	0.01728	-0.2828	0.032123	1.32e-18	35353	10	50296938	3212_30_ASAH2_ASAH2	ASAH2	ASAH2	10	50182778	50279720	cis	10:50296938	0.01728	0.0027162	96.282
rs71508062	A	G	0.01925	-0.208	0.029386	1.46e-12	35353	10	50873904	3212_30_ASAH2_ASAH2	ASAH2	ASAH2	10	50182778	50279720	cis	10:50873904	0.01925	0.0016336	57.8439
rs141748244	C	A	0.03292	0.1326	0.023654	2.07e-08	35354	10	51089823	3212_30_ASAH2_ASAH2	ASAH2	ASAH2	10	50182778	50279720	cis	10:51089823	0.03292	0.00111954	39.6223
rs150141688	A	T	0.16415	0.1314	0.010697	1.1e-34	35352	6	118856872	18172_71_ASF1A_ASF1A	ASF1A	ASF1A	6	118894152	118909171	cis	6:118856872	0.16415	0.00473794	168.284
rs55714927	T	C	0.21166	-0.112	0.010164	3.09e-28	35370	17	7176997	5452_71_ASGR1_ASGR1	ASGR1	ASGR1	17	7173431	7179564	cis	17:7176997	0.21166	0.00418619	148.679
rs434325	C	A	0.5866	0.0479	0.008426	1.31e-08	35371	17	7108030	5452_71_ASGR1_ASGR1	ASGR1	ASGR1	17	7173431	7179564	cis	17:7108030	0.4134	0.00111279	39.4021
rs62209647	C	G	0.08124	0.6775	0.012445	0	35367	20	33917852	5676_54_ASIP_ASIP	ASIP	ASIP	20	34194569	34269344	cis	20:33917852	0.08124	0.0685205	2601.48
rs17092209	G	A	0.13757	-0.0811	0.011553	2.22e-12	35367	20	35004918	5676_54_ASIP_ASIP	ASIP	ASIP	20	34194569	34269344	cis	20:35004918	0.13757	0.0015607	55.2804
rs7263028	T	C	0.11109	-0.0633	0.012706	6.29e-07	35365	20	33337678	5676_54_ASIP_ASIP	ASIP	ASIP	20	34194569	34269344	cis	20:33337678	0.11109	0.000791353	28.0068
rs10950053	A	T	0.81503	-0.1399	0.010587	7.31e-40	35349	7	66848890	11241_8_ASL_ARLY	ASL	ASL	7	66075800	66094697	cis	7:66848890	0.18497	0.0059012	209.828
rs111439465	A	G	0.02068	-0.3172	0.029266	2.26e-27	35349	7	66714711	11241_8_ASL_ARLY	ASL	ASL	7	66075800	66094697	cis	7:66714711	0.02068	0.00407541	144.643
rs313815	C	T	0.12921	-0.0654	0.012333	1.14e-07	35349	7	66037356	11241_8_ASL_ARLY	ASL	ASL	7	66075800	66094697	cis	7:66037356	0.12921	0.000962487	34.0538
rs112800350	T	C	0.03568	-0.2424	0.021085	1.38e-30	35350	8	61779251	6998_106_ASPH_HAAH	ASPH	ASPH	8	61500556	61714640	cis	8:61779251	0.03568	0.00404335	143.505
rs16927830	C	T	0.7091	0.0617	0.008736	1.64e-12	35350	8	61745551	6998_106_ASPH_HAAH	ASPH	ASPH	8	61500556	61714640	cis	8:61745551	0.2909	0.00157055	55.6031
rs140953320	C	G	0.02606	0.1324	0.025494	2.06e-07	35350	8	61578841	6998_106_ASPH_HAAH	ASPH	ASPH	8	61500556	61714640	cis	8:61578841	0.02606	0.000889841	31.4821
rs10992273	G	A	0.36831	-0.3923	0.006475	0	35359	9	92211164	6451_64_ASPN_ASPN	ASPN	ASPN	9	92456205	92482506	cis	9:92211164	0.36831	0.0716117	2727.28
rs55648437	C	G	0.05881	-0.247	0.017308	3.31e-46	35357	9	91766487	6451_64_ASPN_ASPN	ASPN	ASPN	9	92456205	92482506	cis	9:91766487	0.05881	0.00675387	240.407
rs72743480	C	T	0.06814	-0.1583	0.016469	7.1e-22	35361	9	93374105	6451_64_ASPN_ASPN	ASPN	ASPN	9	92456205	92482506	cis	9:93374105	0.06814	0.00318233	112.883
rs7032536	A	G	0.05257	0.1692	0.018203	1.47e-20	35357	9	91820556	6451_64_ASPN_ASPN	ASPN	ASPN	9	92456205	92482506	cis	9:91820556	0.05257	0.00285178	101.113
rs78483525	G	A	0.01236	-0.2961	0.036733	7.57e-16	35356	9	91475248	6451_64_ASPN_ASPN	ASPN	ASPN	9	92456205	92482506	cis	9:91475248	0.01236	0.00214054	75.8391
rs7028691	C	T	0.0823	-0.1096	0.01498	2.55e-13	35357	9	93092413	6451_64_ASPN_ASPN	ASPN	ASPN	9	92456205	92482506	cis	9:93092413	0.0823	0.00181448	64.2675
rs73651371	C	G	0.05156	-0.121	0.018783	1.18e-10	35358	9	93163067	6451_64_ASPN_ASPN	ASPN	ASPN	9	92456205	92482506	cis	9:93163067	0.05156	0.00143194	50.7001
rs141246267	A	G	0.02193	-0.1231	0.0277	8.83e-06	35359	9	92130982	6451_64_ASPN_ASPN	ASPN	ASPN	9	92456205	92482506	cis	9:92130982	0.02193	0.000650062	22.9992
rs7577762	C	T	0.08634	0.0702	0.014263	8.57e-07	35348	2	69957458	10902_53_ASPRV1_APRV1	ASPRV1	ASPRV1	2	69960089	69961631	cis	2:69957458	0.08634	0.000777501	27.5029
rs12275541	A	G	0.31592	-0.2112	0.008638	5.14e-132	35364	11	62322339	18313_4_ASRGL1_Asparaginase_like_protein_1	ASRGL1	ASRGL1	11	62337448	62393412	cis	11:62322339	0.31592	0.0192798	695.174
rs12806246	T	C	0.22338	0.0607	0.009631	2.93e-10	35366	11	62041507	18313_4_ASRGL1_Asparaginase_like_protein_1	ASRGL1	ASRGL1	11	62337448	62393412	cis	11:62041507	0.22338	0.00127838	45.2665
rs11231390	G	A	0.12246	0.0583	0.012316	2.2e-06	35362	11	63169058	18313_4_ASRGL1_Asparaginase_like_protein_1	ASRGL1	ASRGL1	11	62337448	62393412	cis	11:63169058	0.12246	0.000730514	25.8498
rs139957766	A	G	0.02473	-0.121	0.025673	2.44e-06	35367	11	61839575	18313_4_ASRGL1_Asparaginase_like_protein_1	ASRGL1	ASRGL1	11	62337448	62393412	cis	11:61839575	0.02473	0.000706236	24.9937
rs10918270	A	G	0.38885	-0.0493	0.008385	4.12e-09	35352	1	161945711	11277_23_ATF6_ATF6A	ATF6	ATF6	1	161766298	161977574	cis	1:161945711	0.38885	0.00115519	40.8832
rs1105238	G	C	0.19921	0.0488	0.010367	2.51e-06	35348	1	161711871	11277_23_ATF6_ATF6A	ATF6	ATF6	1	161766298	161977574	cis	1:161711871	0.19921	0.0007598	26.8763
rs8111	T	C	0.23694	0.2118	0.009753	1.45e-104	35432	6	32115398	11387_3_ATF6B_ATF6B	ATF6B	ATF6B	6	32115264	32128253	cis	6:32115398	0.23694	0.0162211	584.188
rs2523572	T	C	0.63925	0.0845	0.008601	8.88e-23	35431	6	31361717	11387_3_ATF6B_ATF6B	ATF6B	ATF6B	6	32115264	32128253	cis	6:31361717	0.36075	0.00329322	117.061
rs34434863	G	T	0.27158	0.0624	0.009343	2.41e-11	35430	6	32591896	11387_3_ATF6B_ATF6B	ATF6B	ATF6B	6	32115264	32128253	cis	6:32591896	0.27158	0.00154056	54.6632
rs75057504	C	T	0.07478	-0.0716	0.01576	5.54e-06	35429	6	32242166	11387_3_ATF6B_ATF6B	ATF6B	ATF6B	6	32115264	32128253	cis	6:32242166	0.07478	0.000709392	25.1495
rs11128544	A	G	0.14359	-0.0521	0.011043	2.38e-06	35359	3	11227436	12627_97_ATG7_ATG7	ATG7	ATG7	3	11272309	11557665	cis	3:11227436	0.14359	0.000667592	23.6198
rs10065313	A	G	0.4048	-0.0681	0.008249	1.52e-16	35352	5	151833788	19233_75_ATOX1_ATOX1	ATOX1	ATOX1	5	151742316	151772532	cis	5:151833788	0.4048	0.00223474	79.1751
rs1624085	C	G	0.53991	-0.3071	0.008398	9.89e-293	35378	17	7650425	7218_87_ATP1B2_AT1B2	ATP1B2	ATP1B2	17	7646627	7657770	cis	17:7650425	0.46009	0.0468548	1739.02
rs1050541	G	T	0.58859	-0.1178	0.008638	2.4e-42	35378	17	7657517	7218_87_ATP1B2_AT1B2	ATP1B2	ATP1B2	17	7646627	7657770	cis	17:7657517	0.41141	0.0067206	239.357
rs34873228	T	C	0.08142	-0.1556	0.015614	2.16e-23	35377	17	7715419	7218_87_ATP1B2_AT1B2	ATP1B2	ATP1B2	17	7646627	7657770	cis	17:7715419	0.08142	0.00362157	128.579
rs62061397	T	C	0.06728	-0.1364	0.016853	5.81e-16	35373	17	7134581	7218_87_ATP1B2_AT1B2	ATP1B2	ATP1B2	17	7646627	7657770	cis	17:7134581	0.06728	0.00233505	82.7863
rs56383130	A	C	0.04713	-0.1003	0.019702	3.56e-07	35374	17	8464575	7218_87_ATP1B2_AT1B2	ATP1B2	ATP1B2	17	7646627	7657770	cis	17:8464575	0.04713	0.000903572	31.9901
rs79732499	T	G	0.02166	-1.1974	0.023187	0	35378	20	3423561	15499_11_ATRN_Attractin	ATRN	ATRN	20	3471018	3651118	cis	20:3423561	0.02166	0.0607655	2288.71
rs75361202	T	G	0.06217	-0.3977	0.017569	1.92e-113	35377	20	3653102	15499_11_ATRN_Attractin	ATRN	ATRN	20	3471018	3651118	cis	20:3653102	0.06217	0.0184436	664.703
rs142010482	A	G	0.01444	-0.3804	0.034322	1.51e-28	35370	20	3856963	15499_11_ATRN_Attractin	ATRN	ATRN	20	3471018	3651118	cis	20:3856963	0.01444	0.00411871	146.273
rs79656401	T	C	0.02865	-0.2266	0.026404	9.32e-18	35374	20	3756660	15499_11_ATRN_Attractin	ATRN	ATRN	20	3471018	3651118	cis	20:3756660	0.02865	0.00285792	101.38
rs117368183	T	C	0.02966	-0.2192	0.02575	1.7e-17	35373	20	3868517	15499_11_ATRN_Attractin	ATRN	ATRN	20	3471018	3651118	cis	20:3868517	0.02966	0.00276571	98.0971
rs79887780	T	C	0.01743	-0.269	0.032657	1.76e-16	35378	20	3306785	15499_11_ATRN_Attractin	ATRN	ATRN	20	3471018	3651118	cis	20:3306785	0.01743	0.00247854	87.8986
rs6515857	A	C	0.02374	-0.2284	0.028393	8.68e-16	35374	20	4104621	15499_11_ATRN_Attractin	ATRN	ATRN	20	3471018	3651118	cis	20:4104621	0.02374	0.00241807	85.7392
rs73610169	T	C	0.05689	-0.1028	0.018224	1.69e-08	35374	20	4234221	15499_11_ATRN_Attractin	ATRN	ATRN	20	3471018	3651118	cis	20:4234221	0.05689	0.001134	40.1575
rs146145093	T	C	0.01225	-0.2126	0.04051	1.54e-07	35375	20	3984170	15499_11_ATRN_Attractin	ATRN	ATRN	20	3471018	3651118	cis	20:3984170	0.01225	0.0010938	38.7335
rs141333578	G	A	0.01593	-0.1514	0.034038	8.67e-06	35373	20	4210117	15499_11_ATRN_Attractin	ATRN	ATRN	20	3471018	3651118	cis	20:4210117	0.01593	0.00071866	25.438
rs2273185	A	C	0.3681	-0.2439	0.008247	3.34e-192	35361	14	91993754	16825_20_ATXN3_ATX3	ATXN3	ATXN3	14	92044496	92106621	cis	14:91993754	0.3681	0.0276737	1006.37
rs2093291	G	A	0.77295	-0.077	0.009611	1.13e-15	35361	14	92256285	16825_20_ATXN3_ATX3	ATXN3	ATXN3	14	92044496	92106621	cis	14:92256285	0.22705	0.00208106	73.7376
rs75924474	T	A	0.12112	0.0969	0.01228	3e-15	35363	14	92359768	16825_20_ATXN3_ATX3	ATXN3	ATXN3	14	92044496	92106621	cis	14:92359768	0.12112	0.00199905	70.8299
rs56365547	C	T	0.02342	0.165	0.025647	1.25e-10	35361	14	92292907	16825_20_ATXN3_ATX3	ATXN3	ATXN3	14	92044496	92106621	cis	14:92292907	0.02342	0.00124535	44.0894
rs150282337	A	G	0.02327	0.1396	0.026193	9.84e-08	35362	14	92715085	16825_20_ATXN3_ATX3	ATXN3	ATXN3	14	92044496	92106621	cis	14:92715085	0.02327	0.000885874	31.3523
rs72631620	A	G	0.07333	-0.0701	0.015423	5.49e-06	35361	14	92583066	16825_20_ATXN3_ATX3	ATXN3	ATXN3	14	92044496	92106621	cis	14:92583066	0.07333	0.000667841	23.63
rs2525546	T	C	0.31224	-0.2378	0.008863	1.39e-158	35368	7	99954321	9312_8_AZGP1_AZGP1	AZGP1	AZGP1	7	99966720	99976042	cis	7:99954321	0.31224	0.0242873	880.325
rs1128097	G	A	0.79225	-0.0609	0.010157	2.02e-09	35368	7	99119190	9312_8_AZGP1_AZGP1	AZGP1	AZGP1	7	99966720	99976042	cis	7:99119190	0.20775	0.00122087	43.2299
rs7515488	T	C	0.14605	-0.0696	0.011242	5.97e-10	35305	1	1228424	7981_230_B3GALT6_B3GT6	B3GALT6	B3GALT6	1	1232237	1235041	cis	1:1228424	0.14605	0.00120832	42.709
rs4264155	T	C	0.66341	0.2562	0.008447	4.59e-202	35362	11	62619750	6897_38_B3GAT3_B3GA3	B3GAT3	B3GAT3	11	62615296	62622154	cis	11:62619750	0.33659	0.0293138	1067.84
rs475417	T	C	0.96854	-0.1834	0.022601	4.88e-16	35362	11	62841205	6897_38_B3GAT3_B3GA3	B3GAT3	B3GAT3	11	62615296	62622154	cis	11:62841205	0.03146	0.00204977	72.6287
rs34967927	A	G	0.27733	0.0601	0.009022	2.71e-11	35363	11	62046348	6897_38_B3GAT3_B3GA3	B3GAT3	B3GAT3	11	62615296	62622154	cis	11:62046348	0.27733	0.00144782	51.2707
rs422249	C	T	0.61648	-0.045	0.008243	4.78e-08	35367	11	61872016	6897_38_B3GAT3_B3GA3	B3GAT3	B3GAT3	11	62615296	62622154	cis	11:61872016	0.38352	0.000957551	33.8963
rs2025727	A	G	0.76703	0.2736	0.009285	7.59e-191	35365	13	31311017	5727_35_B3GALTL_B3GLT	B3GLCT	B3GLCT	13	31199975	31332276	cis	13:31311017	0.23297	0.0267531	972.077
rs9596136	T	C	0.03742	-0.1373	0.020836	4.41e-11	35365	13	31038259	5727_35_B3GALTL_B3GLT	B3GLCT	B3GLCT	13	31199975	31332276	cis	13:31038259	0.03742	0.00135804	48.0896
rs2085277	T	A	0.02627	0.1208	0.025044	1.41e-06	35363	13	31593580	5727_35_B3GALTL_B3GLT	B3GLCT	B3GLCT	13	31199975	31332276	cis	13:31593580	0.02627	0.000746556	26.4187
rs117711820	G	A	0.01535	-0.1488	0.03165	2.58e-06	35367	13	30949755	5727_35_B3GALTL_B3GLT	B3GLCT	B3GLCT	13	31199975	31332276	cis	13:30949755	0.01535	0.000669308	23.6859
rs4073090	G	A	0.44746	0.1595	0.008093	1.85e-86	35352	2	62336639	7980_72_B3GNT2_B3GN2	B3GNT2	B3GNT2	2	62196115	62224731	cis	2:62336639	0.44746	0.0125797	450.357
rs34012279	T	G	0.24621	-0.1149	0.009377	1.61e-34	35353	2	62103461	7980_72_B3GNT2_B3GN2	B3GNT2	B3GNT2	2	62196115	62224731	cis	2:62103461	0.24621	0.00490034	174.085
rs17027446	A	G	0.10967	0.0824	0.013013	2.42e-10	35349	2	62871484	7980_72_B3GNT2_B3GN2	B3GNT2	B3GNT2	2	62196115	62224731	cis	2:62871484	0.10967	0.00132594	46.9302
rs4803455	A	C	0.47775	0.4228	0.005654	0	35371	19	41345604	9297_12_B3GNT8_B3GN8	B3GNT8	B3GNT8	19	41425359	41428730	cis	19:41345604	0.47775	0.0892029	3464.02
rs76843143	T	C	0.04716	-0.4682	0.019912	2.96e-122	35369	19	41538895	9297_12_B3GNT8_B3GN8	B3GNT8	B3GNT8	19	41425359	41428730	cis	19:41538895	0.04716	0.0197009	710.765
rs10407003	C	T	0.21117	0.1946	0.010256	2.81e-80	35373	19	40939897	9297_12_B3GNT8_B3GN8	B3GNT8	B3GNT8	19	41425359	41428730	cis	19:40939897	0.21117	0.0126163	451.952
rs117653620	T	C	0.04518	-0.3797	0.020412	3.1e-77	35370	19	41463622	9297_12_B3GNT8_B3GN8	B3GNT8	B3GNT8	19	41425359	41428730	cis	19:41463622	0.04518	0.0124388	445.477
rs117199551	A	G	0.04404	0.2792	0.0203	4.82e-43	35370	19	41956501	9297_12_B3GNT8_B3GN8	B3GNT8	B3GNT8	19	41425359	41428730	cis	19:41956501	0.04404	0.00656369	233.678
rs142439534	T	C	0.03674	-0.3039	0.022385	5.54e-42	35366	19	41166490	9297_12_B3GNT8_B3GN8	B3GNT8	B3GNT8	19	41425359	41428730	cis	19:41166490	0.03674	0.00653693	232.693
rs113399285	C	T	0.02485	0.1875	0.027178	5.23e-12	35370	19	41121254	9297_12_B3GNT8_B3GN8	B3GNT8	B3GNT8	19	41425359	41428730	cis	19:41121254	0.02485	0.00170385	60.3645
rs141777035	A	G	0.02816	-0.1356	0.025665	1.27e-07	35372	19	40824267	9297_12_B3GNT8_B3GN8	B3GNT8	B3GNT8	19	41425359	41428730	cis	19:40824267	0.02816	0.00100641	35.6327
rs78580830	T	C	0.03725	0.1087	0.021907	6.99e-07	35370	19	42104835	9297_12_B3GNT8_B3GN8	B3GNT8	B3GNT8	19	41425359	41428730	cis	19:42104835	0.03725	0.000847479	29.9991
rs7019909	T	C	0.09232	0.2948	0.01396	5.43e-99	35340	9	33113324	13381_49_B4GALT1_B4GT1	B4GALT1	B4GALT1	9	33104082	33167356	cis	9:33113324	0.09232	0.0145651	522.309
rs78104081	T	G	0.04307	0.1192	0.020302	4.33e-09	35342	9	32705606	13381_49_B4GALT1_B4GT1	B4GALT1	B4GALT1	9	33104082	33167356	cis	9:32705606	0.04307	0.00117122	41.4394
rs150548975	T	C	0.01939	-0.1636	0.02944	2.74e-08	35340	9	33661761	13381_49_B4GALT1_B4GT1	B4GALT1	B4GALT1	9	33104082	33167356	cis	9:33661761	0.01939	0.00101782	36.0043
rs35808492	G	T	0.04581	0.1014	0.019623	2.38e-07	35340	9	33683778	13381_49_B4GALT1_B4GT1	B4GALT1	B4GALT1	9	33104082	33167356	cis	9:33683778	0.04581	0.000898879	31.7932
rs1567256	T	C	0.09449	-0.0656	0.013932	2.49e-06	35346	9	32169504	13381_49_B4GALT1_B4GT1	B4GALT1	B4GALT1	9	33104082	33167356	cis	9:32169504	0.09449	0.000736405	26.0467
rs3762423	C	T	0.03043	-0.5491	0.022861	1.74e-127	35363	1	43979995	9595_11_B4GALT2_B4GT2	B4GALT2	B4GALT2	1	43978943	43991170	cis	1:43979995	0.03043	0.0177916	640.523
rs148707035	G	A	0.02267	-0.1674	0.027738	1.59e-09	35366	1	43467362	9595_11_B4GALT2_B4GT2	B4GALT2	B4GALT2	1	43978943	43991170	cis	1:43467362	0.02267	0.00124175	43.9678
rs56202204	T	C	0.2336	-0.0539	0.009575	1.81e-08	35363	1	44393517	9595_11_B4GALT2_B4GT2	B4GALT2	B4GALT2	1	43978943	43991170	cis	1:44393517	0.2336	0.00104025	36.8224
rs116757305	T	C	0.01795	-0.1586	0.031721	5.74e-07	35366	1	43410634	9595_11_B4GALT2_B4GT2	B4GALT2	B4GALT2	1	43978943	43991170	cis	1:43410634	0.01795	0.000886818	31.3893
rs59477943	G	A	0.03496	-0.9248	0.017513	0	35337	18	31556721	10832_24_B4GALT6_B4GT6	B4GALT6	B4GALT6	18	31622246	31685836	cis	18:31556721	0.03496	0.0577088	2164.03
rs143674791	T	G	0.0137	0.7855	0.036754	2.43e-101	35339	18	31324045	10832_24_B4GALT6_B4GT6	B4GALT6	B4GALT6	18	31622246	31685836	cis	18:31324045	0.0137	0.0166745	599.217
rs78796387	T	G	0.03351	0.4779	0.022772	8.82e-98	35339	18	31207671	10832_24_B4GALT6_B4GT6	B4GALT6	B4GALT6	18	31622246	31685836	cis	18:31207671	0.03351	0.0147937	530.614
rs113633457	T	A	0.01098	-0.719	0.039776	4.89e-73	35338	18	31701321	10832_24_B4GALT6_B4GT6	B4GALT6	B4GALT6	18	31622246	31685836	cis	18:31701321	0.01098	0.0112278	401.251
rs148295641	T	G	0.01896	-0.5256	0.030965	1.28e-64	35334	18	32496370	10832_24_B4GALT6_B4GT6	B4GALT6	B4GALT6	18	31622246	31685836	cis	18:32496370	0.01896	0.010277	366.877
rs1816633	A	T	0.6759	-0.0931	0.00894	2.14e-25	35339	18	31162268	10832_24_B4GALT6_B4GT6	B4GALT6	B4GALT6	18	31622246	31685836	cis	18:31162268	0.3241	0.00379744	134.702
rs142098862	A	G	0.013	-0.373	0.037114	9.17e-24	35339	18	31441439	10832_24_B4GALT6_B4GT6	B4GALT6	B4GALT6	18	31622246	31685836	cis	18:31441439	0.013	0.00357033	126.617
rs17804730	A	C	0.46091	-0.0747	0.008327	2.94e-19	35338	18	32156054	10832_24_B4GALT6_B4GT6	B4GALT6	B4GALT6	18	31622246	31685836	cis	18:32156054	0.46091	0.00277299	98.2589
rs187579051	T	C	0.02332	-0.6668	0.027737	1.06e-127	35358	5	177926174	7806_33_B4GALT7_B4GT7	B4GALT7	B4GALT7	5	177600132	177610330	cis	5:177926174	0.02332	0.0202536	730.889
rs75331352	G	A	0.02428	-0.5833	0.026789	4.1e-105	35367	5	177154655	7806_33_B4GALT7_B4GT7	B4GALT7	B4GALT7	5	177600132	177610330	cis	5:177154655	0.02428	0.0161208	579.455
rs80158108	A	G	0.03128	-0.4591	0.023876	2.14e-82	35367	5	176705107	7806_33_B4GALT7_B4GT7	B4GALT7	B4GALT7	5	177600132	177610330	cis	5:176705107	0.03128	0.0127735	457.579
rs749462	A	C	0.02634	-0.4687	0.026222	1.87e-71	35361	5	178263199	7806_33_B4GALT7_B4GT7	B4GALT7	B4GALT7	5	177600132	177610330	cis	5:178263199	0.02634	0.0112679	402.962
rs80019554	C	T	0.04817	-0.25	0.019943	4.74e-36	35357	5	178390998	7806_33_B4GALT7_B4GT7	B4GALT7	B4GALT7	5	177600132	177610330	cis	5:178390998	0.04817	0.00573121	203.795
rs113512016	G	A	0.03104	0.1811	0.024338	9.98e-14	35365	5	177628472	7806_33_B4GALT7_B4GT7	B4GALT7	B4GALT7	5	177600132	177610330	cis	5:177628472	0.03104	0.00197285	69.9039
rs6887384	T	C	0.14548	-0.0862	0.011752	2.22e-13	35360	5	178224039	7806_33_B4GALT7_B4GT7	B4GALT7	B4GALT7	5	177600132	177610330	cis	5:178224039	0.14548	0.00184744	65.4426
rs28399656	A	T	0.01537	1.4812	0.026205	0	35367	19	44813447	2816_50_BCAM_BCAM	BCAM	BCAM	19	44809071	44821421	cis	19:44813447	0.01537	0.0664055	2515.47
rs150908522	T	C	0.03563	0.307	0.022396	9.12e-43	35373	19	45293071	2816_50_BCAM_BCAM	BCAM	BCAM	19	44809071	44821421	cis	19:45293071	0.03563	0.00647689	230.587
rs117644736	T	C	0.04055	0.2222	0.020709	7.38e-27	35367	19	45011597	2816_50_BCAM_BCAM	BCAM	BCAM	19	44809071	44821421	cis	19:45011597	0.04055	0.00384177	136.388
rs12461127	T	C	0.48367	0.0684	0.008421	4.57e-16	35369	19	44549282	2816_50_BCAM_BCAM	BCAM	BCAM	19	44809071	44821421	cis	19:44549282	0.48367	0.00233679	82.8386
rs112382785	C	T	0.02739	0.2052	0.025456	7.57e-16	35369	19	45751984	2816_50_BCAM_BCAM	BCAM	BCAM	19	44809071	44821421	cis	19:45751984	0.02739	0.00224345	79.5223
rs78675029	A	G	0.03704	0.1713	0.022333	1.72e-14	35371	19	45100162	2816_50_BCAM_BCAM	BCAM	BCAM	19	44809071	44821421	cis	19:45100162	0.03704	0.00209326	74.1919
rs75463276	G	C	0.02513	-0.1365	0.027194	5.18e-07	35371	19	45135574	2816_50_BCAM_BCAM	BCAM	BCAM	19	44809071	44821421	cis	19:45135574	0.02513	0.000912924	32.3187
rs112481437	A	G	0.03374	-0.1159	0.023431	7.56e-07	35370	19	45045877	2816_50_BCAM_BCAM	BCAM	BCAM	19	44809071	44821421	cis	19:45045877	0.03374	0.000875863	31.0047
rs2365715	G	A	0.39424	-0.1979	0.00836	6.92e-124	35356	1	156645322	3461_58_BCAN_PGCB	BCAN	BCAN	1	156641390	156659532	cis	1:156645322	0.39424	0.0187061	673.942
rs4661063	A	G	0.08209	-0.0904	0.014792	9.87e-10	35355	1	156855009	3461_58_BCAN_PGCB	BCAN	BCAN	1	156641390	156659532	cis	1:156855009	0.08209	0.00123157	43.5932
rs749256	C	T	0.76468	-0.0431	0.009629	7.61e-06	35362	1	156914573	3461_58_BCAN_PGCB	BCAN	BCAN	1	156641390	156659532	cis	1:156914573	0.23532	0.000668533	23.6552
rs4802507	G	T	0.2316	-0.164	0.009319	2.57e-69	35376	19	48801403	19365_11_BCAT2_BCAT2	BCAT2	BCAT2	19	48795062	48811029	cis	19:48801403	0.2316	0.0095729	341.905
rs77772024	A	G	0.07181	0.0794	0.015338	2.26e-07	35377	19	48913817	19365_11_BCAT2_BCAT2	BCAT2	BCAT2	19	48795062	48811029	cis	19:48913817	0.07181	0.000840413	29.7546
rs62130341	T	C	0.11989	0.0545	0.012244	8.54e-06	35376	19	48675495	19365_11_BCAT2_BCAT2	BCAT2	BCAT2	19	48795062	48811029	cis	19:48675495	0.11989	0.00062682	22.187
rs697356	C	G	0.36502	-0.3606	0.006236	0	35338	3	165718150	15514_26_BCHE_Pseudocholinesterase	BCHE	BCHE	3	165772904	165837462	cis	3:165718150	0.36502	0.0602779	2266.61
rs77230198	A	C	0.02175	-0.3255	0.028187	7.58e-31	35354	3	166581568	15514_26_BCHE_Pseudocholinesterase	BCHE	BCHE	3	165772904	165837462	cis	3:166581568	0.02175	0.00450859	160.11
rs73176620	A	C	0.04271	-0.179	0.020297	1.16e-18	35342	3	166221784	15514_26_BCHE_Pseudocholinesterase	BCHE	BCHE	3	165772904	165837462	cis	3:166221784	0.04271	0.00262005	92.8357
rs150595490	G	A	0.03509	-0.1551	0.022636	7.29e-12	35354	3	166796974	15514_26_BCHE_Pseudocholinesterase	BCHE	BCHE	3	165772904	165837462	cis	3:166796974	0.03509	0.00162901	57.6827
rs78617159	A	T	0.04567	-0.0952	0.019251	7.61e-07	35343	3	165079728	15514_26_BCHE_Pseudocholinesterase	BCHE	BCHE	3	165772904	165837462	cis	3:165079728	0.04567	0.000790012	27.9419
rs79847241	T	G	0.01788	0.1547	0.031664	1.03e-06	35354	3	166496924	15514_26_BCHE_Pseudocholinesterase	BCHE	BCHE	3	165772904	165837462	cis	3:166496924	0.01788	0.00084051	29.7387
rs12717764	C	G	0.32701	0.0563	0.008559	4.77e-11	35335	1	85454536	8768_4_BCL10_Bcl_10	BCL10	BCL10	1	85265776	85276632	cis	1:85454536	0.32701	0.00139514	49.3632
rs57876893	T	G	0.01979	0.1365	0.028782	2.11e-06	35367	14	23111652	13097_11_BCL2L2_Apoptosis_regulator_Bcl_W	BCL2L2	BCL2L2	14	23298790	23311751	cis	14:23111652	0.01979	0.00072287	25.5828
rs2711897	T	C	0.387	0.201	0.008038	5.19e-138	35345	4	103102410	17329_2_BDH2_BDH2	BDH2	BDH2	4	103077592	103099870	cis	4:103102410	0.387	0.0191687	690.721
rs28444377	C	A	0.23325	0.0855	0.009289	3.42e-20	35346	4	102839093	17329_2_BDH2_BDH2	BDH2	BDH2	4	103077592	103099870	cis	4:102839093	0.23325	0.0026148	92.6596
rs415143	T	C	0.31611	0.0515	0.008504	1.39e-09	35343	4	103465001	17329_2_BDH2_BDH2	BDH2	BDH2	4	103077592	103099870	cis	4:103465001	0.31611	0.00114675	40.5738
rs10501089	T	C	0.07064	0.1625	0.016105	6.1e-24	35360	11	27767312	14047_78_BDNF_BDNF	BDNF	BDNF	11	27654893	27722058	cis	11:27767312	0.07064	0.00346714	123.018
rs138701268	C	T	0.08542	0.0877	0.014674	2.28e-09	35361	11	27633841	14047_78_BDNF_BDNF	BDNF	BDNF	11	27654893	27722058	cis	11:27633841	0.08542	0.00120174	42.5434
rs116911082	C	G	0.02301	-0.1536	0.027958	3.93e-08	35359	11	27452191	14047_78_BDNF_BDNF	BDNF	BDNF	11	27654893	27722058	cis	11:27452191	0.02301	0.00106076	37.5453
rs10501089	T	C	0.07064	0.1294	0.015865	3.45e-16	35360	11	27767312	2421_7_BDNF_BDNF	BDNF	BDNF	11	27654893	27722058	cis	11:27767312	0.07064	0.00219853	77.9071
rs116911082	C	G	0.02301	-0.1295	0.027533	2.56e-06	35359	11	27452191	2421_7_BDNF_BDNF	BDNF	BDNF	11	27654893	27722058	cis	11:27452191	0.02301	0.000754009	26.6796
rs11605246	G	C	0.2493	0.1222	0.009081	2.8e-41	35342	11	198062	10959_125_BET1L_BET1L	BET1L	BET1L	11	167784	207399	cis	11:198062	0.2493	0.00558935	198.638
rs151268390	C	A	0.01311	-0.3373	0.035496	2.05e-21	35344	22	17734618	5798_3_BID_BID	BID	BID	22	17734138	17774770	cis	22:17734618	0.01311	0.00294398	104.353
rs181409	G	C	0.46246	0.0413	0.008164	4.22e-07	35341	22	17753269	5798_3_BID_BID	BID	BID	22	17734138	17774770	cis	22:17753269	0.46246	0.000848038	29.9942
rs35103166	C	T	0.34953	0.1306	0.008389	1.2e-54	35368	2	127124606	9574_11_BIN1_BIN1	BIN1	BIN1	2	127048027	127107288	cis	2:127124606	0.34953	0.00775583	276.437
rs2404176	A	G	0.52625	0.0454	0.007976	1.26e-08	35369	2	127027827	9574_11_BIN1_BIN1	BIN1	BIN1	2	127048027	127107288	cis	2:127027827	0.47375	0.00102774	36.3855
rs17641969	A	G	0.01485	-0.1518	0.032984	4.18e-06	35346	7	43171622	11382_5_BLVRA_BIEA	BLVRA	BLVRA	7	43758680	43807342	cis	7:43171622	0.01485	0.000674221	23.8457
rs141109067	TC	T	0.01009	-0.3584	0.041202	3.36e-18	35374	19	40403587	17148_7_BLVRB_BLVRB	BLVRB	BLVRB	19	40447765	40465764	cis	19:40403587	0.01009	0.00256598	90.9973
rs74429191	C	T	0.03393	-0.1436	0.021884	5.31e-11	35374	19	40376445	17148_7_BLVRB_BLVRB	BLVRB	BLVRB	19	40447765	40465764	cis	19:40376445	0.03393	0.00135186	47.8827
rs1126931	T	C	0.2023	-0.0864	0.010199	2.42e-17	35365	8	22164420	3348_49_BMP1_BMP_1	BMP1	BMP1	8	22165140	22212326	cis	8:22164420	0.2023	0.00240931	85.4063
rs56172754	C	A	0.29591	0.0481	0.00904	1.03e-07	35369	8	22208104	3348_49_BMP1_BMP_1	BMP1	BMP1	8	22165140	22212326	cis	8:22208104	0.29591	0.000964069	34.1291
rs6123685	A	G	0.23171	0.0628	0.009637	7.2e-11	35388	20	57260984	2972_57_BMP7_BMP_7	BMP7	BMP7	20	57168753	57266641	cis	20:57260984	0.23171	0.00140417	49.7578
rs17823568	G	C	0.24472	-0.1182	0.009461	8.07e-36	35343	7	34054928	15368_3_BMPER_BMPER	BMPER	BMPER	7	33904308	34156427	cis	7:34054928	0.24472	0.00516467	183.472
rs73692655	G	T	0.0732	-0.1297	0.015496	5.77e-17	35344	7	33705190	15368_3_BMPER_BMPER	BMPER	BMPER	7	33904308	34156427	cis	7:33705190	0.0732	0.00228248	80.852
rs144850853	A	G	0.02969	0.1482	0.024125	8.1e-10	35341	7	33641432	15368_3_BMPER_BMPER	BMPER	BMPER	7	33904308	34156427	cis	7:33641432	0.02969	0.00126546	44.7766
rs4682481	T	C	0.16318	0.2676	0.011109	3.25e-128	35366	3	113265008	4328_2_BOC_BOC	BOC	BOC	3	113211003	113287459	cis	3:113265008	0.16318	0.019557	705.408
rs66819830	G	A	0.29739	-0.0682	0.009029	4.23e-14	35368	3	113132266	4328_2_BOC_BOC	BOC	BOC	3	113211003	113287459	cis	3:113132266	0.29739	0.00194375	68.8764
rs75490047	A	G	0.05386	0.1241	0.018129	7.64e-12	35367	3	113659594	4328_2_BOC_BOC	BOC	BOC	3	113211003	113287459	cis	3:113659594	0.05386	0.00156962	55.597
rs76491164	G	T	0.02633	-0.167	0.025872	1.08e-10	35359	3	112634853	4328_2_BOC_BOC	BOC	BOC	3	113211003	113287459	cis	3:112634853	0.02633	0.00142997	50.6317
rs113706697	C	T	0.02162	-0.1377	0.028456	1.31e-06	35361	3	113600228	4328_2_BOC_BOC	BOC	BOC	3	113211003	113287459	cis	3:113600228	0.02162	0.00080216	28.3864
rs80102877	T	C	0.01545	0.1562	0.032805	1.92e-06	35367	3	114169706	4328_2_BOC_BOC	BOC	BOC	3	113211003	113287459	cis	3:114169706	0.01545	0.000742264	26.2697
rs113557555	A	G	0.06573	0.0744	0.01661	7.49e-06	35366	3	113201061	4328_2_BOC_BOC	BOC	BOC	3	113211003	113287459	cis	3:113201061	0.06573	0.000679848	24.0585
rs12089065	C	T	0.11237	0.4888	0.010161	0	35347	1	149743406	15370_5_BOLA1_BOLA1	BOLA1	BOLA1	1	149887890	149900798	cis	1:149743406	0.11237	0.0476623	1768.93
rs145952127	C	T	0.01873	0.8864	0.029902	4.07e-193	35358	1	149974347	15370_5_BOLA1_BOLA1	BOLA1	BOLA1	1	149887890	149900798	cis	1:149974347	0.01873	0.0288812	1051.49
rs10305712	G	A	0.01995	0.3518	0.02811	6.18e-36	35363	1	150830340	15370_5_BOLA1_BOLA1	BOLA1	BOLA1	1	149887890	149900798	cis	1:150830340	0.01995	0.00483964	171.967
rs60162170	A	G	0.1282	-0.078	0.011965	7.08e-11	35361	1	150538668	15370_5_BOLA1_BOLA1	BOLA1	BOLA1	1	149887890	149900798	cis	1:150538668	0.1282	0.00135995	48.1521
rs10305739	A	T	0.05983	-0.0873	0.017021	2.91e-07	35363	1	150817477	15370_5_BOLA1_BOLA1	BOLA1	BOLA1	1	149887890	149900798	cis	1:150817477	0.05983	0.000857401	30.3446
rs76406395	A	G	0.03678	-0.0949	0.021342	8.73e-06	35354	1	150022022	15370_5_BOLA1_BOLA1	BOLA1	BOLA1	1	149887890	149900798	cis	1:150022022	0.03678	0.000638116	22.5731
rs7562297	A	G	0.40832	-0.1134	0.008146	4.76e-44	35352	2	74158578	5980_55_BOLA3_BOLA3	BOLA3	BOLA3	2	74135400	74147912	cis	2:74158578	0.40832	0.0062136	221.024
rs35727225	T	C	0.20248	-0.0463	0.010084	4.41e-06	35350	2	74824051	5980_55_BOLA3_BOLA3	BOLA3	BOLA3	2	74135400	74147912	cis	2:74824051	0.20248	0.000692334	24.4896
rs10280632	G	A	0.47514	0.0483	0.008091	2.38e-09	35348	7	134643777	12020_39_BPGM_PMGE	BPGM	BPGM	7	134646811	134679816	cis	7:134643777	0.47514	0.00116356	41.1752
rs9503407	C	T	0.07547	0.2067	0.015216	4.93e-42	35376	6	3143886	17813_21_BPHL_BPHL	BPHL	BPHL	6	3118374	3153578	cis	6:3143886	0.07547	0.0059622	212.172
rs200978408	T	C	0.07777	0.1921	0.015149	7.6e-37	35376	6	3179856	17813_21_BPHL_BPHL	BPHL	BPHL	6	3118374	3153578	cis	6:3179856	0.07777	0.00529342	188.246
rs115480347	T	C	0.03088	0.1166	0.022862	3.4e-07	35363	6	2828726	17813_21_BPHL_BPHL	BPHL	BPHL	6	3118374	3153578	cis	6:2828726	0.03088	0.000813733	28.7978
rs13041451	C	T	0.41184	0.3648	0.006783	0	35368	20	38290472	4126_22_BPI_BPI	BPI	BPI	20	38304150	38337505	cis	20:38290472	0.41184	0.0644709	2437.21
rs6123584	A	G	0.0961	-0.6863	0.011339	0	35374	20	38318873	4126_22_BPI_BPI	BPI	BPI	20	38304150	38337505	cis	20:38318873	0.0961	0.081828	3152.37
rs85151	G	A	0.11969	-0.1702	0.013579	4.86e-36	35377	20	38617315	4126_22_BPI_BPI	BPI	BPI	20	38304150	38337505	cis	20:38617315	0.11969	0.0061044	217.269
rs6014479	G	A	0.20112	-0.1224	0.011025	1.23e-28	35371	20	38257517	4126_22_BPI_BPI	BPI	BPI	20	38304150	38337505	cis	20:38257517	0.20112	0.00481426	171.099
rs4812374	A	C	0.48222	-0.0644	0.008815	2.75e-13	35384	20	39300658	4126_22_BPI_BPI	BPI	BPI	20	38304150	38337505	cis	20:39300658	0.48222	0.00207106	73.4302
rs6019729	G	A	0.58555	0.0477	0.008933	9.31e-08	35369	20	37613969	4126_22_BPI_BPI	BPI	BPI	20	38304150	38337505	cis	20:37613969	0.41445	0.00110434	39.1004
rs3818222	A	G	0.5075	-0.0768	0.008193	7e-21	35367	20	33225117	16302_11_BPIFA2_SPLC2	BPIFA2	BPIFA2	20	33161768	33181412	cis	20:33225117	0.4925	0.00294846	104.581
rs3213176	T	C	0.0439	0.0891	0.019996	8.35e-06	35366	20	33676869	16302_11_BPIFA2_SPLC2	BPIFA2	BPIFA2	20	33161768	33181412	cis	20:33676869	0.0439	0.000666428	23.5833
rs6059076	T	A	0.497	-0.3346	0.006205	0	35365	20	33094183	15367_38_BPIFB1_LPLC1	BPIFB1	BPIFB1	20	33273480	33309871	cis	20:33094183	0.497	0.0559766	2096.88
rs117258330	C	T	0.01488	-1.0193	0.033599	3.67e-202	35364	20	33303949	15367_38_BPIFB1_LPLC1	BPIFB1	BPIFB1	20	33273480	33309871	cis	20:33303949	0.01488	0.0304597	1110.96
rs66842348	A	G	0.17559	-0.217	0.010939	1.41e-87	35366	20	33760691	15367_38_BPIFB1_LPLC1	BPIFB1	BPIFB1	20	33273480	33309871	cis	20:33760691	0.17559	0.013633	488.782
rs140981404	A	G	0.03215	-0.3533	0.023605	1.21e-50	35371	20	32275143	15367_38_BPIFB1_LPLC1	BPIFB1	BPIFB1	20	33273480	33309871	cis	20:32275143	0.03215	0.00776795	276.895
rs150653367	A	G	0.06019	0.1754	0.017424	7.78e-24	35366	20	34289364	15367_38_BPIFB1_LPLC1	BPIFB1	BPIFB1	20	33273480	33309871	cis	20:34289364	0.06019	0.0034806	123.518
rs73249233	G	C	0.05477	0.1701	0.01826	1.21e-20	35366	20	32924457	15367_38_BPIFB1_LPLC1	BPIFB1	BPIFB1	20	33273480	33309871	cis	20:32924457	0.05477	0.00299584	106.263
rs149206379	T	C	0.02055	-0.1818	0.029294	5.43e-10	35366	20	33002582	15367_38_BPIFB1_LPLC1	BPIFB1	BPIFB1	20	33273480	33309871	cis	20:33002582	0.02055	0.00133049	47.1142
rs12404566	A	T	0.19696	0.0689	0.010049	7.06e-12	35355	1	220200137	17814_8_BPNT1_BPNT1	BPNT1	BPNT1	1	220057482	220090462	cis	1:220200137	0.19696	0.0015017	53.1695
rs16921233	T	C	0.02927	-0.8793	0.024064	2.56e-292	35365	8	56866584	9231_23_IMPAD1_IMPA3	BPNT2	BPNT2	8	56957931	56993867	cis	8:56866584	0.02927	0.0439365	1625.13
rs4601294	C	T	0.94439	0.2288	0.018201	3.06e-36	35358	8	57817932	9231_23_IMPAD1_IMPA3	BPNT2	BPNT2	8	56957931	56993867	cis	8:57817932	0.05561	0.00549853	195.481
rs55838642	A	C	0.11538	-0.1505	0.012779	5.14e-32	35364	8	57061518	9231_23_IMPAD1_IMPA3	BPNT2	BPNT2	8	56957931	56993867	cis	8:57061518	0.11538	0.00462371	164.263
rs116549282	G	T	0.07033	0.1717	0.016024	8.66e-27	35364	8	57084991	9231_23_IMPAD1_IMPA3	BPNT2	BPNT2	8	56957931	56993867	cis	8:57084991	0.07033	0.00385514	136.853
rs74829891	C	G	0.01088	-0.406	0.040027	3.55e-24	35359	8	57769971	9231_23_IMPAD1_IMPA3	BPNT2	BPNT2	8	56957931	56993867	cis	8:57769971	0.01088	0.00354781	125.886
rs28680793	A	C	0.0216	0.1621	0.028362	1.1e-08	35364	8	56854800	9231_23_IMPAD1_IMPA3	BPNT2	BPNT2	8	56957931	56993867	cis	8:56854800	0.0216	0.00111062	39.3175
rs147168394	A	G	0.03427	0.135	0.021727	5.18e-10	35427	6	32466356	10074_128_BRD2_BRD2	BRD2	BRD2	6	32968594	32981505	cis	6:32466356	0.03427	0.00120633	42.786
rs78912960	A	G	0.64745	0.0404	0.007713	1.63e-07	35427	6	32538131	15372_43_BRD2_BRD2	BRD2	BRD2	6	32968594	32981505	cis	6:32538131	0.35255	0.000745109	26.4152
rs147168394	A	G	0.03427	0.1059	0.021848	1.25e-06	35439	6	32466356	15372_43_BRD2_BRD2	BRD2	BRD2	6	32968594	32981505	cis	6:32466356	0.03427	0.000742321	26.3252
rs4255564	T	C	0.78542	-0.1739	0.009808	2.48e-70	35358	11	1384495	9790_28_BRSK2_BR_serine_threonine_kinase_2	BRSK2	BRSK2	11	1389899	1462689	cis	11:1384495	0.21458	0.0101934	364.11
rs34434067	A	G	0.39003	-0.0493	0.008266	2.46e-09	35352	11	1104429	9790_28_BRSK2_BR_serine_threonine_kinase_2	BRSK2	BRSK2	11	1389899	1462689	cis	11:1104429	0.39003	0.00115646	40.9282
rs144572272	C	T	0.02353	-0.9948	0.01559	0	35365	4	15157963	4535_50_BST1_BST1	BST1	BST1	4	15703065	15738313	cis	4:15157963	0.02353	0.045476	1684.79
rs116152416	C	T	0.02092	-1.0991	0.016628	0	35365	4	15472842	4535_50_BST1_BST1	BST1	BST1	4	15703065	15738313	cis	4:15472842	0.02092	0.0494862	1841.09
rs12649187	C	A	0.01731	-1.2452	0.018999	0	35365	4	15474620	4535_50_BST1_BST1	BST1	BST1	4	15703065	15738313	cis	4:15474620	0.01731	0.0527499	1969.27
rs73235018	T	A	0.02178	-1.232	0.016638	0	35365	4	15495006	4535_50_BST1_BST1	BST1	BST1	4	15703065	15738313	cis	4:15495006	0.02178	0.0646764	2445.3
rs10007824	G	A	0.82675	-0.3375	0.010449	6.88e-229	35363	4	15734426	4535_50_BST1_BST1	BST1	BST1	4	15703065	15738313	cis	4:15734426	0.17325	0.0326306	1192.77
rs115691060	T	C	0.02965	0.5115	0.02379	1.52e-102	35365	4	15427478	4535_50_BST1_BST1	BST1	BST1	4	15703065	15738313	cis	4:15427478	0.02965	0.0150548	540.52
rs112500385	A	C	0.05532	0.2955	0.017354	5.12e-65	35365	4	15241317	4535_50_BST1_BST1	BST1	BST1	4	15703065	15738313	cis	4:15241317	0.05532	0.00912666	325.719
rs10428501	T	C	0.42698	0.1151	0.008109	9.9e-46	35363	4	15981995	4535_50_BST1_BST1	BST1	BST1	4	15703065	15738313	cis	4:15981995	0.42698	0.00648273	230.732
rs148615120	A	G	0.04562	0.1953	0.019242	3.32e-24	35365	4	15386855	4535_50_BST1_BST1	BST1	BST1	4	15703065	15738313	cis	4:15386855	0.04562	0.00332132	117.843
rs971636	G	A	0.03515	-0.1958	0.021485	8e-20	35360	4	16464173	4535_50_BST1_BST1	BST1	BST1	4	15703065	15738313	cis	4:16464173	0.03515	0.0026004	92.1847
rs62296952	T	A	0.02126	0.2236	0.0276	5.43e-16	35355	4	16670242	4535_50_BST1_BST1	BST1	BST1	4	15703065	15738313	cis	4:16670242	0.02126	0.00208068	73.7115
rs28549760	C	A	0.09469	-0.2084	0.013673	1.86e-52	35342	4	74794307	13088_397_BTC_BTC	BTC	BTC	4	74744759	74794523	cis	4:74794307	0.09469	0.00744607	265.118
rs62316276	C	T	0.06783	0.1403	0.01573	4.69e-19	35342	4	74744600	13088_397_BTC_BTC	BTC	BTC	4	74744759	74794523	cis	4:74744600	0.06783	0.00248921	88.1884
rs7654941	C	T	0.61144	-0.0404	0.008149	7.14e-07	35340	4	74866903	13088_397_BTC_BTC	BTC	BTC	4	74744759	74794523	cis	4:74866903	0.38856	0.000775541	27.4273
rs13100619	C	A	0.05071	-0.9375	0.014681	0	35369	3	15508460	15644_1_BTD_Biotinidase	BTD	BTD	3	15601341	15722311	cis	3:15508460	0.05071	0.0846184	3269.35
rs17485446	C	T	0.01386	-0.5285	0.035395	2.06e-50	35369	3	15573416	15644_1_BTD_Biotinidase	BTD	BTD	3	15601341	15722311	cis	3:15573416	0.01386	0.00763522	272.113
rs62234692	T	C	0.04231	-0.2282	0.020936	1.16e-27	35368	3	16571270	15644_1_BTD_Biotinidase	BTD	BTD	3	15601341	15722311	cis	3:16571270	0.04231	0.00422016	149.883
rs141033409	A	G	0.02259	-0.2443	0.02797	2.45e-18	35368	3	14888869	15644_1_BTD_Biotinidase	BTD	BTD	3	15601341	15722311	cis	3:14888869	0.02259	0.00263554	93.4549
rs75901608	C	A	0.07124	0.1339	0.016204	1.42e-16	35368	3	15329466	15644_1_BTD_Biotinidase	BTD	BTD	3	15601341	15722311	cis	3:15329466	0.07124	0.00237257	84.1078
rs113181463	A	T	0.01586	-0.2269	0.03284	4.87e-12	35367	3	15294529	15644_1_BTD_Biotinidase	BTD	BTD	3	15601341	15722311	cis	3:15294529	0.01586	0.00160716	56.9287
rs55970361	G	C	0.26373	-0.0583	0.009459	7.13e-10	35368	3	16352889	15644_1_BTD_Biotinidase	BTD	BTD	3	15601341	15722311	cis	3:16352889	0.26373	0.00131997	46.7437
rs148332145	T	C	0.02416	0.1567	0.027588	1.35e-08	35369	3	15600640	15644_1_BTD_Biotinidase	BTD	BTD	3	15601341	15722311	cis	3:15600640	0.02416	0.00115783	40.9963
rs149123117	G	A	0.09596	-0.0751	0.013351	1.86e-08	35377	6	26670390	7081_2_BTN3A1_BT3A1	BTN3A1	BTN3A1	6	26402237	26415208	cis	6:26670390	0.09596	0.000978561	34.6505
rs9295661	A	C	0.94621	0.7637	0.012956	0	35373	6	25449798	17692_2_BTN3A3_BT3A3	BTN3A3	BTN3A3	6	26440472	26453415	cis	6:25449798	0.05379	0.0593697	2232.51
rs9379919	C	G	0.11195	-0.9278	0.009163	0	35377	6	26732798	17692_2_BTN3A3_BT3A3	BTN3A3	BTN3A3	6	26440472	26453415	cis	6:26732798	0.11195	0.171159	7305.09
rs114803514	G	C	0.02243	-1.0352	0.027719	2.95e-305	35377	6	26506961	17692_2_BTN3A3_BT3A3	BTN3A3	BTN3A3	6	26440472	26453415	cis	6:26506961	0.02243	0.0469954	1744.44
rs143104579	A	G	0.01953	0.4918	0.031243	7.87e-56	35376	6	26459769	17692_2_BTN3A3_BT3A3	BTN3A3	BTN3A3	6	26440472	26453415	cis	6:26459769	0.01953	0.00926283	330.727
rs12201604	G	C	0.01759	0.4831	0.031745	2.68e-52	35377	6	27062472	17692_2_BTN3A3_BT3A3	BTN3A3	BTN3A3	6	26440472	26453415	cis	6:27062472	0.01759	0.00806608	287.658
rs1234145	C	T	0.98265	-0.4704	0.032245	3.33e-48	35400	6	27249069	17692_2_BTN3A3_BT3A3	BTN3A3	BTN3A3	6	26440472	26453415	cis	6:27249069	0.01735	0.00754507	269.111
rs193056830	G	A	0.02961	0.332	0.024965	2.35e-40	35377	6	26740743	17692_2_BTN3A3_BT3A3	BTN3A3	BTN3A3	6	26440472	26453415	cis	6:26740743	0.02961	0.00633419	225.5
rs76389676	A	G	0.09843	0.1732	0.014224	4.13e-34	35376	6	26214009	17692_2_BTN3A3_BT3A3	BTN3A3	BTN3A3	6	26440472	26453415	cis	6:26214009	0.09843	0.00532418	189.346
rs12215583	T	G	0.03781	-0.2159	0.021859	5.25e-23	35377	6	27025798	17692_2_BTN3A3_BT3A3	BTN3A3	BTN3A3	6	26440472	26453415	cis	6:27025798	0.03781	0.00339159	120.386
rs144462190	T	A	0.03617	0.1147	0.02282	5e-07	35376	6	26205311	17692_2_BTN3A3_BT3A3	BTN3A3	BTN3A3	6	26440472	26453415	cis	6:26205311	0.03617	0.000917288	32.4779
rs78408557	T	C	0.03194	0.1133	0.024092	2.57e-06	35377	6	27179914	17692_2_BTN3A3_BT3A3	BTN3A3	BTN3A3	6	26440472	26453415	cis	6:27179914	0.03194	0.000793829	28.104
rs249357	T	C	0.51453	0.1489	0.007962	4.92e-78	35323	5	180916749	9026_40_BTNL8_BTNL8	BTNL8	BTNL8	5	180899077	180950906	cis	5:180916749	0.48547	0.0110762	395.606
rs76546858	T	C	0.08906	0.1137	0.014023	5.14e-16	35318	5	181070075	9026_40_BTNL8_BTNL8	BTNL8	BTNL8	5	180899077	180950906	cis	5:181070075	0.08906	0.0020976	74.2347
rs9637933	A	T	0.27209	-0.0408	0.008996	5.75e-06	35331	5	180483989	9026_40_BTNL8_BTNL8	BTNL8	BTNL8	5	180899077	180950906	cis	5:180483989	0.27209	0.000659387	23.3109
rs116131856	T	C	0.0102	-0.1773	0.038924	5.24e-06	35331	5	181036658	7950_142_BTNL9_BTNL9	BTNL9	BTNL9	5	181040225	181061521	cis	5:181036658	0.0102	0.000634739	22.4389
rs79653698	G	A	0.01526	0.1812	0.033744	7.88e-08	35366	11	65985833	8307_47_C11orf68_CK068	C11orf68	C11orf68	11	65916810	65919062	cis	11:65985833	0.01526	0.000986785	34.9311
rs56148170	G	A	0.12962	0.1438	0.011993	3.99e-33	35365	1	230872285	8035_6_C1orf198_CA198	C1orf198	C1orf198	1	230837119	230869589	cis	1:230872285	0.12962	0.00466583	165.771
rs116791031	T	C	0.04231	0.0957	0.019717	1.21e-06	35364	1	230645984	8035_6_C1orf198_CA198	C1orf198	C1orf198	1	230837119	230869589	cis	1:230645984	0.04231	0.000742202	26.2652
rs4246524	C	T	0.98519	0.4523	0.034648	6.02e-39	35361	1	151169445	5744_12_MENT_CA056	C1orf56	C1orf56	1	151047751	151051986	cis	1:151169445	0.01481	0.00596978	212.353
rs11582094	T	G	0.15902	-0.1137	0.011526	5.9e-23	35362	1	150398918	5744_12_MENT_CA056	C1orf56	C1orf56	1	151047751	151051986	cis	1:150398918	0.15902	0.00345771	122.689
rs71515781	T	C	0.08072	-0.1172	0.01554	4.63e-14	35360	1	151432732	5744_12_MENT_CA056	C1orf56	C1orf56	1	151047751	151051986	cis	1:151432732	0.08072	0.00203852	72.2251
rs77096366	A	G	0.0254	1.03	0.020178	0	35369	1	22614047	14100_63_C1QC_C1QC	C1QC	C1QC	1	22643014	22648110	cis	1:22614047	0.0254	0.0525248	1960.63
rs606002	C	T	0.3642	0.157	0.008789	2.27e-71	35369	1	22589260	14100_63_C1QC_C1QC	C1QC	C1QC	1	22643014	22648110	cis	1:22589260	0.3642	0.0114154	408.389
rs55766306	G	T	0.01363	0.5592	0.036185	7.09e-54	35373	1	22013066	14100_63_C1QC_C1QC	C1QC	C1QC	1	22643014	22648110	cis	1:22013066	0.01363	0.00840814	299.926
rs294221	A	G	0.97211	-0.3762	0.025093	8.28e-51	35368	1	22682322	14100_63_C1QC_C1QC	C1QC	C1QC	1	22643014	22648110	cis	1:22682322	0.02789	0.00767417	273.504
rs16826677	T	C	0.01969	0.3768	0.030459	3.76e-35	35374	1	22166525	14100_63_C1QC_C1QC	C1QC	C1QC	1	22643014	22648110	cis	1:22166525	0.01969	0.00548101	194.943
rs139426948	C	G	0.06493	-0.1892	0.016979	7.72e-29	35371	1	22378923	14100_63_C1QC_C1QC	C1QC	C1QC	1	22643014	22648110	cis	1:22378923	0.06493	0.00434672	154.41
rs74909167	A	G	0.01444	-0.3116	0.03557	1.95e-18	35369	1	22643939	14100_63_C1QC_C1QC	C1QC	C1QC	1	22643014	22648110	cis	1:22643939	0.01444	0.0027636	98.0111
rs34218005	G	A	0.05622	-0.1481	0.018395	8.2e-16	35371	1	22460712	14100_63_C1QC_C1QC	C1QC	C1QC	1	22643014	22648110	cis	1:22460712	0.05622	0.00232756	82.5157
rs13374837	C	T	0.11172	-0.0949	0.013291	9.33e-13	35373	1	21813855	14100_63_C1QC_C1QC	C1QC	C1QC	1	22643014	22648110	cis	1:21813855	0.11172	0.00178749	63.3385
rs186443741	A	G	0.01443	-0.2036	0.035267	7.78e-09	35372	1	23298178	14100_63_C1QC_C1QC	C1QC	C1QC	1	22643014	22648110	cis	1:23298178	0.01443	0.00117907	41.7529
rs7225162	T	C	0.48076	-0.202	0.008123	1.63e-136	35368	17	44958892	6404_20_C1QL1_C1QRF	C1QL1	C1QL1	17	44959693	44968303	cis	17:44958892	0.48076	0.0203718	735.451
rs34497316	A	G	0.14369	-0.1421	0.011673	4.3e-34	35367	17	45110419	6404_20_C1QL1_C1QRF	C1QL1	C1QL1	17	44959693	44968303	cis	17:45110419	0.14369	0.00496908	176.609
rs71373512	T	C	0.04683	0.1213	0.019569	5.7e-10	35370	17	44598433	6404_20_C1QL1_C1QRF	C1QL1	C1QL1	17	44959693	44968303	cis	17:44598433	0.04683	0.00131355	46.5187
rs1635303	T	C	0.19269	0.0487	0.010391	2.78e-06	35364	17	45633467	6404_20_C1QL1_C1QRF	C1QL1	C1QL1	17	44959693	44968303	cis	17:45633467	0.19269	0.000737883	26.1123
rs840390	A	G	0.13114	-0.1854	0.011973	4.42e-54	35383	5	34018518	7251_64_C1QTNF3_C1QT3	C1QTNF3	C1QTNF3	5	34017858	34043213	cis	5:34018518	0.13114	0.00783311	279.331
rs72745308	C	G	0.08906	0.0835	0.014204	4.14e-09	35378	5	34059524	7251_64_C1QTNF3_C1QT3	C1QTNF3	C1QTNF3	5	34017858	34043213	cis	5:34059524	0.08906	0.00113129	40.066
rs6867843	A	C	0.19228	-0.046	0.010275	7.58e-06	35381	5	33694160	7251_64_C1QTNF3_C1QT3	C1QTNF3	C1QTNF3	5	34017858	34043213	cis	5:33694160	0.19228	0.000657265	23.2687
rs9640	A	T	0.13479	0.2796	0.012133	1.65e-117	35376	11	119339269	7810_20_C1QTNF5_C1QTNF5	C1QTNF5	C1QTNF5	11	119338942	119340940	cis	11:119339269	0.13479	0.0182341	656.991
rs587985	T	C	0.67086	-0.0889	0.008852	9.89e-24	35377	11	119373385	7810_20_C1QTNF5_C1QTNF5	C1QTNF5	C1QTNF5	11	119338942	119340940	cis	11:119373385	0.32914	0.00349017	123.897
rs34815971	G	A	0.12505	0.0598	0.012551	1.89e-06	35379	11	118430351	7810_20_C1QTNF5_C1QTNF5	C1QTNF5	C1QTNF5	11	119338942	119340940	cis	11:118430351	0.12505	0.000782527	27.7051
rs11840418	T	C	0.29443	-0.209	0.008677	3.49e-128	35377	13	24359488	16605_2_C1QTNF9_C1T9A	C1QTNF9	C1QTNF9	13	24307166	24322535	cis	13:24359488	0.29443	0.0181487	653.876
rs9507306	A	C	0.06019	0.0837	0.0169	7.32e-07	35379	13	24328550	16605_2_C1QTNF9_C1T9A	C1QTNF9	C1QTNF9	13	24307166	24322535	cis	13:24328550	0.06019	0.000792584	28.0615
rs11064497	T	C	0.12454	-0.4783	0.010664	0	35390	12	7062357	3285_23_C1R_C1r	C1R	C1R	12	7080214	7092540	cis	12:7062357	0.12454	0.0498857	1858.04
rs75767107	G	C	0.04095	0.18	0.020213	5.34e-19	35389	12	7075528	3285_23_C1R_C1r	C1R	C1R	12	7080214	7092540	cis	12:7075528	0.04095	0.0025449	90.286
rs183307116	G	A	0.03844	0.1468	0.020477	7.56e-13	35388	12	7562292	3285_23_C1R_C1r	C1R	C1R	12	7080214	7092540	cis	12:7562292	0.03844	0.0015931	56.4632
rs138750028	G	A	0.03142	-0.1399	0.023481	2.55e-09	35386	12	7744232	3285_23_C1R_C1r	C1R	C1R	12	7080214	7092540	cis	12:7744232	0.03142	0.00119126	42.2019
rs139449440	G	C	0.02655	0.1402	0.025228	2.74e-08	35391	12	6993204	3285_23_C1R_C1r	C1R	C1R	12	7080214	7092540	cis	12:6993204	0.02655	0.00101603	35.9927
rs7956150	G	A	0.54366	-0.2224	0.008471	6.36e-152	35391	12	7097641	9348_1_C1RL_C1RL1	C1RL	C1RL	12	7089587	7109238	cis	12:7097641	0.45634	0.0245423	890.38
rs181314422	C	T	0.01045	-0.8418	0.042599	6.44e-87	35386	12	7752061	9348_1_C1RL_C1RL1	C1RL	C1RL	12	7089587	7109238	cis	12:7752061	0.01045	0.0146555	526.285
rs79195731	T	C	0.02296	-0.4583	0.028525	4.36e-58	35389	12	7638879	9348_1_C1RL_C1RL1	C1RL	C1RL	12	7089587	7109238	cis	12:7638879	0.02296	0.00942354	336.643
rs12230154	C	T	0.44825	-0.1063	0.008556	1.95e-35	35390	12	7253606	9348_1_C1RL_C1RL1	C1RL	C1RL	12	7089587	7109238	cis	12:7253606	0.44825	0.00558932	198.907
rs144836712	C	G	0.0179	-0.3853	0.031592	3.26e-34	35389	12	7410813	9348_1_C1RL_C1RL1	C1RL	C1RL	12	7089587	7109238	cis	12:7410813	0.0179	0.00521959	185.675
rs12828625	A	G	0.02798	-0.2545	0.025824	6.52e-23	35388	12	7505792	9348_1_C1RL_C1RL1	C1RL	C1RL	12	7089587	7109238	cis	12:7505792	0.02798	0.00352313	125.11
rs116896271	G	A	0.01426	-0.3263	0.036782	7.23e-19	35380	12	6266273	9348_1_C1RL_C1RL1	C1RL	C1RL	12	7089587	7109238	cis	12:6266273	0.01426	0.00299327	106.214
rs11568240	A	G	0.01171	-0.2085	0.039482	1.29e-07	35384	12	6223760	9348_1_C1RL_C1RL1	C1RL	C1RL	12	7089587	7109238	cis	12:6223760	0.01171	0.0010062	35.6372
rs117646929	T	C	0.01939	-0.1484	0.030967	1.65e-06	35393	12	6482676	9348_1_C1RL_C1RL1	C1RL	C1RL	12	7089587	7109238	cis	12:6482676	0.01939	0.000837475	29.6639
rs7970720	T	G	0.82472	0.5041	0.008893	0	35390	12	7048232	8840_61_C1S_C1s	C1S	C1S	12	6988259	7071032	cis	12:7048232	0.17528	0.0734687	2806.07
rs145271606	T	G	0.01442	-0.3567	0.035805	2.23e-23	35378	12	7777303	8840_61_C1S_C1s	C1S	C1S	12	6988259	7071032	cis	12:7777303	0.01442	0.00361654	128.403
rs138750028	G	A	0.03142	-0.2133	0.024102	8.75e-19	35386	12	7744232	8840_61_C1S_C1s	C1S	C1S	12	6988259	7071032	cis	12:7744232	0.03142	0.00276919	98.2573
rs113596672	A	G	0.01005	-0.3091	0.042457	3.33e-13	35377	12	7784092	8840_61_C1S_C1s	C1S	C1S	12	6988259	7071032	cis	12:7784092	0.01005	0.00190111	67.3799
rs148993952	A	G	0.04221	-0.1344	0.020988	1.52e-10	35377	12	6314245	8840_61_C1S_C1s	C1S	C1S	12	6988259	7071032	cis	12:6314245	0.04221	0.00146054	51.7423
rs146756575	A	G	0.04601	-0.1148	0.019807	6.8e-09	35376	12	5998878	8840_61_C1S_C1s	C1S	C1S	12	6988259	7071032	cis	12:5998878	0.04601	0.00115694	40.9729
rs11611373	A	T	0.0418	0.106	0.021114	5.16e-07	35389	12	7420475	8840_61_C1S_C1s	C1S	C1S	12	6988259	7071032	cis	12:7420475	0.0418	0.000900066	31.8793
rs188343194	A	G	0.01738	-0.1533	0.033458	4.61e-06	35391	12	6780329	8840_61_C1S_C1s	C1S	C1S	12	6988259	7071032	cis	12:6780329	0.01738	0.000802693	28.4293
rs151122038	T	C	0.0226	-1.3433	0.02145	0	35439	6	31028548	3186_2_C2_C2	C2	C2	6	31897785	31945673	cis	6:31028548	0.0226	0.0797181	3069.68
rs4367411	T	C	0.77607	0.2537	0.009838	1.21e-146	35439	6	32604152	3186_2_C2_C2	C2	C2	6	31897785	31945673	cis	6:32604152	0.22393	0.0223709	810.899
rs130076	A	G	0.17691	0.1788	0.010949	5.97e-60	35439	6	31154705	3186_2_C2_C2	C2	C2	6	31897785	31945673	cis	6:31154705	0.17691	0.00931032	333.031
rs187792322	T	C	0.35021	0.0881	0.008765	9.04e-24	35439	6	32558244	3186_2_C2_C2	C2	C2	6	31897785	31945673	cis	6:32558244	0.35021	0.00353251	125.625
rs115533396	A	G	0.01906	-0.151	0.030531	7.59e-07	35436	6	30971474	3186_2_C2_C2	C2	C2	6	31897785	31945673	cis	6:30971474	0.01906	0.000852608	30.2371
rs2230199	C	G	0.2387	-0.1024	0.009466	2.83e-27	35371	19	6718376	4480_59_C3_C3b	C3	C3	19	6677704	6730562	cis	19:6718376	0.2387	0.00381099	135.307
rs2230199	C	G	0.2387	0.1035	0.009405	3.62e-28	35371	19	6718376	5803_24_C3_C3d	C3	C3	19	6677704	6730562	cis	19:6718376	0.2387	0.00389331	138.241
rs17304450	A	G	0.05845	0.0767	0.017154	7.78e-06	35373	19	6095420	5803_24_C3_C3d	C3	C3	19	6677704	6730562	cis	19:6095420	0.05845	0.000647513	22.918
rs2808466	C	T	0.11154	0.4921	0.010956	0	35369	1	207100406	9449_150_C4BPA_C4b_binding_protein_alpha_chain	C4BPA	C4BPA	1	207104233	207144972	cis	1:207100406	0.11154	0.047996	1783.05
rs114199706	T	C	0.02172	0.2919	0.028519	1.38e-24	35374	1	206941343	9449_150_C4BPA_C4b_binding_protein_alpha_chain	C4BPA	C4BPA	1	207104233	207144972	cis	1:206941343	0.02172	0.00362094	128.545
rs41314532	A	G	0.03285	0.2264	0.023453	4.75e-22	35370	1	207683877	9449_150_C4BPA_C4b_binding_protein_alpha_chain	C4BPA	C4BPA	1	207104233	207144972	cis	1:207683877	0.03285	0.00325696	115.568
rs181399290	T	C	0.01438	0.282	0.034359	2.26e-16	35375	1	207368687	9449_150_C4BPA_C4b_binding_protein_alpha_chain	C4BPA	C4BPA	1	207104233	207144972	cis	1:207368687	0.01438	0.00225422	79.9187
rs115075067	G	A	0.03776	-0.1353	0.022048	8.43e-10	35369	1	207514208	9449_150_C4BPA_C4b_binding_protein_alpha_chain	C4BPA	C4BPA	1	207104233	207144972	cis	1:207514208	0.03776	0.00133027	47.1105
rs3813961	G	C	0.01487	0.1912	0.033367	1e-08	35374	1	206732454	9449_150_C4BPA_C4b_binding_protein_alpha_chain	C4BPA	C4BPA	1	207104233	207144972	cis	1:206732454	0.01487	0.00107105	37.9258
rs12035884	G	A	0.04464	0.1062	0.020055	1.19e-07	35368	1	208116774	9449_150_C4BPA_C4b_binding_protein_alpha_chain	C4BPA	C4BPA	1	207104233	207144972	cis	1:208116774	0.04464	0.000961989	34.0545
rs17220750	A	G	0.10741	0.1352	0.013256	2e-24	35376	9	121025721	2381_52_C5_C5	C5	C5	9	120932987	121075195	cis	9:121025721	0.10741	0.00350494	124.42
rs117890537	T	C	0.02998	-0.1872	0.02409	7.79e-15	35373	9	121204052	2381_52_C5_C5	C5	C5	9	120932987	121075195	cis	9:121204052	0.02998	0.00203823	72.2416
rs76992287	T	C	0.0456	0.1383	0.019711	2.28e-12	35373	9	121469105	2381_52_C5_C5	C5	C5	9	120932987	121075195	cis	9:121469105	0.0456	0.00166483	58.9849
rs72764052	C	G	0.04837	-0.1172	0.019565	2.09e-09	35373	9	121643966	2381_52_C5_C5	C5	C5	9	120932987	121075195	cis	9:121643966	0.04837	0.00126453	44.7844
rs112913382	G	A	0.02943	-0.1442	0.024696	5.25e-09	35374	9	120032363	2381_52_C5_C5	C5	C5	9	120932987	121075195	cis	9:120032363	0.02943	0.00118789	42.0682
rs148593837	A	G	0.01388	-0.1892	0.035255	8.02e-08	35376	9	120994515	2381_52_C5_C5	C5	C5	9	120932987	121075195	cis	9:120994515	0.01388	0.000979922	34.6978
rs17220750	A	G	0.10741	0.186	0.012762	4.11e-48	35376	9	121025721	2851_63_C5_C5a	C5	C5	9	120932987	121075195	cis	9:121025721	0.10741	0.00663365	236.226
rs76992287	T	C	0.0456	0.1153	0.019002	1.3e-09	35373	9	121469105	2851_63_C5_C5a	C5	C5	9	120932987	121075195	cis	9:121469105	0.0456	0.00115714	40.9764
rs117116510	T	C	0.02779	0.1444	0.024824	6e-09	35374	9	121133594	2851_63_C5_C5a	C5	C5	9	120932987	121075195	cis	9:121133594	0.02779	0.00112671	39.899
rs113495277	G	A	0.03938	-0.112	0.020702	6.3e-08	35375	9	120913617	2851_63_C5_C5a	C5	C5	9	120932987	121075195	cis	9:120913617	0.03938	0.000949059	33.603
rs72764052	C	G	0.04837	-0.0872	0.018865	3.8e-06	35373	9	121643966	2851_63_C5_C5a	C5	C5	9	120932987	121075195	cis	9:121643966	0.04837	0.000700015	24.7776
rs77444140	A	G	0.02383	-0.5174	0.026362	9.09e-86	35357	5	41171293	4127_75_C6_C6	C6	C6	5	41142116	41261438	cis	5:41171293	0.02383	0.0124547	445.888
rs403624	G	A	0.07751	0.2846	0.015239	7.77e-78	35357	5	41253751	4127_75_C6_C6	C6	C6	5	41142116	41261438	cis	5:41253751	0.07751	0.0115829	414.314
rs10074309	T	C	0.02338	-0.3106	0.027155	2.7e-30	35360	5	40200198	4127_75_C6_C6	C6	C6	5	41142116	41261438	cis	5:40200198	0.02338	0.00440558	156.462
rs626907	A	G	0.22666	0.0611	0.009759	3.82e-10	35354	5	41967068	4127_75_C6_C6	C6	C6	5	41142116	41261438	cis	5:41967068	0.22666	0.00130875	46.3277
rs74480769	G	A	0.02191	-1.2803	0.022097	0	35357	5	40972109	2888_49_C7_C7	C7	C7	5	40909492	41020216	cis	5:40972109	0.02191	0.0702546	2671.54
rs429017	A	G	0.30194	0.346	0.007238	0	35357	5	41262989	2888_49_C7_C7	C7	C7	5	40909492	41020216	cis	5:41262989	0.30194	0.0504656	1879.04
rs79534924	G	T	0.02644	0.3382	0.026078	1.85e-38	35357	5	40976370	2888_49_C7_C7	C7	C7	5	40909492	41020216	cis	5:40976370	0.02644	0.00588845	209.419
rs142914161	G	A	0.02245	-0.3636	0.028962	3.76e-36	35357	5	41130159	2888_49_C7_C7	C7	C7	5	40909492	41020216	cis	5:41130159	0.02245	0.00580274	206.353
rs145363974	T	G	0.02523	-0.2806	0.027871	7.66e-24	35355	5	41783112	2888_49_C7_C7	C7	C7	5	40909492	41020216	cis	5:41783112	0.02523	0.0038728	137.447
rs145528689	C	T	0.02109	0.2433	0.029354	1.15e-16	35355	5	41836821	2888_49_C7_C7	C7	C7	5	40909492	41020216	cis	5:41836821	0.02109	0.00244418	86.6209
rs62358228	G	A	0.05488	0.0991	0.018825	1.41e-07	35358	5	40295026	2888_49_C7_C7	C7	C7	5	40909492	41020216	cis	5:40295026	0.05488	0.00101877	36.0565
rs10781522	A	G	0.61546	-0.3559	0.006528	0	35258	9	136920601	14708_59_C8G_CO8G	C8G	C8G	9	136945185	136946975	cis	9:136920601	0.38454	0.0599553	2248.6
rs61641581	C	T	0.2666	0.1744	0.009354	1.4e-77	35262	9	136967987	14708_59_C8G_CO8G	C8G	C8G	9	136945185	136946975	cis	9:136967987	0.2666	0.0118939	424.427
rs7861020	T	G	0.69118	-0.1293	0.008906	9.2e-48	35261	9	137053021	14708_59_C8G_CO8G	C8G	C8G	9	136945185	136946975	cis	9:137053021	0.30882	0.00713713	253.457
rs11523300	A	G	0.24538	-0.0636	0.009703	5.58e-11	35257	9	137397708	14708_59_C8G_CO8G	C8G	C8G	9	136945185	136946975	cis	9:137397708	0.24538	0.001498	52.8912
rs62580378	A	G	0.2246	-0.0594	0.009922	2.14e-09	35256	9	136671836	14708_59_C8G_CO8G	C8G	C8G	9	136945185	136946975	cis	9:136671836	0.2246	0.00122896	43.3791
rs28661870	G	A	0.24344	0.0482	0.009649	5.88e-07	35268	9	136326420	14708_59_C8G_CO8G	C8G	C8G	9	136945185	136946975	cis	9:136326420	0.24344	0.000855775	30.2056
rs62358178	G	T	0.01272	-0.4572	0.035746	1.86e-37	35365	5	39783951	3060_43_C9_C9	C9	C9	5	39284140	39371324	cis	5:39783951	0.01272	0.00525013	186.64
rs114472213	T	C	0.04111	0.2216	0.020365	1.41e-27	35366	5	39317779	3060_43_C9_C9	C9	C9	5	39284140	39371324	cis	5:39317779	0.04111	0.00387156	137.446
rs116351960	A	C	0.01211	0.3566	0.036082	4.94e-23	35366	5	39626731	3060_43_C9_C9	C9	C9	5	39284140	39371324	cis	5:39626731	0.01211	0.0030426	107.927
rs62358228	G	A	0.05488	-0.1468	0.018238	8.34e-16	35358	5	40295026	3060_43_C9_C9	C9	C9	5	39284140	39371324	cis	5:40295026	0.05488	0.00223554	79.217
rs62358370	G	A	0.02707	0.1922	0.025499	4.79e-14	35365	5	39357475	3060_43_C9_C9	C9	C9	5	39284140	39371324	cis	5:39357475	0.02707	0.00194584	68.9448
rs55933341	T	A	0.17637	0.0527	0.010744	9.35e-07	35382	5	38794224	3060_43_C9_C9	C9	C9	5	39284140	39371324	cis	5:38794224	0.17637	0.000806878	28.5704
rs75881014	A	G	0.01354	-0.6059	0.034269	5.91e-70	35348	8	84878001	4969_2_CA1_Carbonic_anhydrase_I	CA1	CA1	8	85327608	85379014	cis	8:84878001	0.01354	0.00980686	350.066
rs72682933	C	T	0.03994	-0.168	0.021012	1.29e-15	35349	8	85359743	4969_2_CA1_Carbonic_anhydrase_I	CA1	CA1	8	85327608	85379014	cis	8:85359743	0.03994	0.00216449	76.6741
rs7003155	A	T	0.04171	0.1169	0.019838	3.8e-09	35349	8	85390626	4969_2_CA1_Carbonic_anhydrase_I	CA1	CA1	8	85327608	85379014	cis	8:85390626	0.04171	0.00109244	38.6566
rs117097384	T	A	0.02731	-0.124	0.024339	3.49e-07	35348	8	84764345	4969_2_CA1_Carbonic_anhydrase_I	CA1	CA1	8	85327608	85379014	cis	8:84764345	0.02731	0.000816901	28.8978
rs117399000	A	G	0.02683	-0.5585	0.025551	6.55e-106	35360	17	52136371	13666_222_CA10_Carbonic_Anhydrase_X	CA10	CA10	17	51630313	52160017	cis	17:52136371	0.02683	0.0162887	585.471
rs2938140	T	C	0.46038	-0.1423	0.008394	1.85e-64	35360	17	52099141	13666_222_CA10_Carbonic_Anhydrase_X	CA10	CA10	17	51630313	52160017	cis	17:52099141	0.46038	0.0100611	359.355
rs2106331	A	G	0.31975	-0.0889	0.008999	5.15e-23	35362	17	51660546	13666_222_CA10_Carbonic_Anhydrase_X	CA10	CA10	17	51630313	52160017	cis	17:51660546	0.31975	0.00343805	121.989
rs1263963	G	A	0.37085	-0.0605	0.008722	4.01e-12	35362	17	51701707	13666_222_CA10_Carbonic_Anhydrase_X	CA10	CA10	17	51630313	52160017	cis	17:51701707	0.37085	0.00170802	60.499
rs11652601	G	A	0.45648	0.0403	0.008399	1.6e-06	35360	17	50946399	13666_222_CA10_Carbonic_Anhydrase_X	CA10	CA10	17	51630313	52160017	cis	17:50946399	0.45648	0.000805893	28.5177
rs2303147	C	T	0.83835	-0.1823	0.010722	7.98e-65	35377	19	48639768	8859_51_CA11_CAH11	CA11	CA11	19	48637946	48646187	cis	19:48639768	0.16165	0.0090075	321.537
rs7183733	T	C	0.32215	-0.0489	0.008438	6.82e-09	35362	15	63373648	19347_37_CA12_Carbonic_Anhydrase_XII	CA12	CA12	15	63321378	63381846	cis	15:63373648	0.32215	0.00104433	36.9663
rs78400396	G	C	0.0817	-0.5622	0.011858	0	35349	8	85177057	3420_21_CA13_Carbonic_anhydrase_XIII	CA13	CA13	8	85220587	85284073	cis	8:85177057	0.0817	0.0474262	1759.84
rs6990256	G	A	0.76045	0.1809	0.009227	1.39e-85	35349	8	85155532	3420_21_CA13_Carbonic_anhydrase_XIII	CA13	CA13	8	85220587	85284073	cis	8:85155532	0.23955	0.0119227	426.516
rs4266652	A	G	0.24556	-0.1592	0.009156	1.02e-67	35349	8	84953619	3420_21_CA13_Carbonic_anhydrase_XIII	CA13	CA13	8	85220587	85284073	cis	8:84953619	0.24556	0.00939071	335.08
rs317935	G	A	0.46526	0.0879	0.007964	2.53e-28	35348	8	84424505	3420_21_CA13_Carbonic_anhydrase_XIII	CA13	CA13	8	85220587	85284073	cis	8:84424505	0.46526	0.00384455	136.414
rs1483775	G	A	0.05612	0.1185	0.017112	4.36e-12	35348	8	86059563	3420_21_CA13_Carbonic_anhydrase_XIII	CA13	CA13	8	85220587	85284073	cis	8:86059563	0.05612	0.00148765	52.6609
rs189084392	A	G	0.02223	0.1474	0.026948	4.5e-08	35348	8	84863011	3420_21_CA13_Carbonic_anhydrase_XIII	CA13	CA13	8	85220587	85284073	cis	8:84863011	0.02223	0.000944498	33.4158
rs117008029	A	G	0.01774	0.1402	0.029458	1.94e-06	35349	8	86252118	3420_21_CA13_Carbonic_anhydrase_XIII	CA13	CA13	8	85220587	85284073	cis	8:86252118	0.01774	0.000685024	24.2302
rs2072696	C	G	0.24779	-0.1951	0.009333	4.98e-97	35349	8	85438822	3799_11_CA3_Carbonic_anhydrase_III	CA3	CA3	8	85373436	85449040	cis	8:85438822	0.24779	0.0141895	508.776
rs112126364	A	G	0.02406	0.2665	0.026386	5.53e-24	35349	8	85551362	3799_11_CA3_Carbonic_anhydrase_III	CA3	CA3	8	85373436	85449040	cis	8:85551362	0.02406	0.00333536	118.29
rs192681919	G	A	0.0109	0.3744	0.039192	1.26e-21	35348	8	84486359	3799_11_CA3_Carbonic_anhydrase_III	CA3	CA3	8	85373436	85449040	cis	8:84486359	0.0109	0.00302251	107.158
rs4266652	A	G	0.24556	-0.0833	0.009415	8.95e-19	35349	8	84953619	3799_11_CA3_Carbonic_anhydrase_III	CA3	CA3	8	85373436	85449040	cis	8:84953619	0.24556	0.002571	91.1114
rs193257820	A	G	0.04523	0.1636	0.019626	7.71e-17	35348	8	85917901	3799_11_CA3_Carbonic_anhydrase_III	CA3	CA3	8	85373436	85449040	cis	8:85917901	0.04523	0.00231165	81.8969
rs1387065	C	T	0.97733	-0.1582	0.0275	8.79e-09	35348	8	84722571	3799_11_CA3_Carbonic_anhydrase_III	CA3	CA3	8	85373436	85449040	cis	8:84722571	0.02267	0.00110901	39.2426
rs118057346	A	G	0.03527	-0.1039	0.021979	2.28e-06	35348	8	85852729	3799_11_CA3_Carbonic_anhydrase_III	CA3	CA3	8	85373436	85449040	cis	8:85852729	0.03527	0.000734636	25.9855
rs2274328	C	A	0.47526	-0.4124	0.005843	0	35389	1	8949385	3352_80_CA6_Carbonic_anhydrase_6	CA6	CA6	1	8945867	8975092	cis	1:8949385	0.47526	0.0848287	3280.08
rs2781086	A	C	0.06174	0.3567	0.018571	3.21e-82	35389	1	8938554	3352_80_CA6_Carbonic_anhydrase_6	CA6	CA6	1	8945867	8975092	cis	1:8938554	0.06174	0.014741	529.443
rs74512616	T	C	0.02936	0.4804	0.026261	9.41e-75	35383	1	9219991	3352_80_CA6_Carbonic_anhydrase_6	CA6	CA6	1	8945867	8975092	cis	1:9219991	0.02936	0.0131538	471.597
rs12132571	C	G	0.01345	0.458	0.038809	3.85e-32	35387	1	8333492	3352_80_CA6_Carbonic_anhydrase_6	CA6	CA6	1	8945867	8975092	cis	1:8333492	0.01345	0.00556676	198.082
rs111867830	C	A	0.02681	-0.226	0.027835	4.69e-16	35388	1	8417187	3352_80_CA6_Carbonic_anhydrase_6	CA6	CA6	1	8945867	8975092	cis	1:8417187	0.02681	0.00266527	94.5653
rs72632944	G	C	0.0169	-0.2518	0.034399	2.48e-13	35385	1	9085040	3352_80_CA6_Carbonic_anhydrase_6	CA6	CA6	1	8945867	8975092	cis	1:9085040	0.0169	0.00210681	74.7027
rs112723399	A	G	0.02052	-0.1803	0.031572	1.13e-08	35387	1	8185325	3352_80_CA6_Carbonic_anhydrase_6	CA6	CA6	1	8945867	8975092	cis	1:8185325	0.02052	0.00130676	46.3001
rs1975402	T	C	0.79854	0.0592	0.01111	9.9e-08	35390	1	9916288	3352_80_CA6_Carbonic_anhydrase_6	CA6	CA6	1	8945867	8975092	cis	1:9916288	0.20146	0.00112761	39.9489
rs75737595	G	A	0.02206	0.1556	0.030257	2.71e-07	35386	1	9252443	3352_80_CA6_Carbonic_anhydrase_6	CA6	CA6	1	8945867	8975092	cis	1:9252443	0.02206	0.00104464	37.0022
rs56227154	G	C	0.40113	0.3686	0.006803	0	35350	8	60238324	11390_24_CA8_Carbonic_Anhydrase_VIII	CA8	CA8	8	60185412	60281400	cis	8:60238324	0.40113	0.0652767	2468.54
rs74701322	G	A	0.02099	0.432	0.02761	3.51e-55	35350	8	60244268	11390_24_CA8_Carbonic_Anhydrase_VIII	CA8	CA8	8	60185412	60281400	cis	8:60244268	0.02099	0.00767003	273.216
rs7819622	A	G	0.13411	0.151	0.01173	6.39e-38	35350	8	60910566	11390_24_CA8_Carbonic_Anhydrase_VIII	CA8	CA8	8	60185412	60281400	cis	8:60910566	0.13411	0.00529551	188.182
rs74985355	A	G	0.01592	0.3072	0.031925	6.42e-22	35350	8	59610315	11390_24_CA8_Carbonic_Anhydrase_VIII	CA8	CA8	8	60185412	60281400	cis	8:59610315	0.01592	0.00295696	104.833
rs140403163	T	A	0.02318	-0.1936	0.02662	3.52e-13	35350	8	60476945	11390_24_CA8_Carbonic_Anhydrase_VIII	CA8	CA8	8	60185412	60281400	cis	8:60476945	0.02318	0.00169734	60.0996
rs76601506	A	G	0.0224	-0.1723	0.026853	1.4e-10	35350	8	60587171	11390_24_CA8_Carbonic_Anhydrase_VIII	CA8	CA8	8	60185412	60281400	cis	8:60587171	0.0224	0.0013002	46.0193
rs187975209	C	T	0.01435	0.1758	0.034443	3.32e-07	35351	8	60164867	11390_24_CA8_Carbonic_Anhydrase_VIII	CA8	CA8	8	60185412	60281400	cis	8:60164867	0.01435	0.000874264	30.9314
rs9878608	G	C	0.4264	0.2196	0.008313	8.92e-154	35348	3	54123032	8885_6_CACNA2D3_CA2D3	CACNA2D3	CACNA2D3	3	54122552	55074557	cis	3:54123032	0.4264	0.0235896	853.943
rs17319204	A	G	0.07824	0.2609	0.015201	5.04e-66	35351	3	54902644	8885_6_CACNA2D3_CA2D3	CACNA2D3	CACNA2D3	3	54122552	55074557	cis	3:54902644	0.07824	0.00981804	350.499
rs13062287	C	T	0.15535	-0.1058	0.011517	4.06e-20	35348	3	54786119	8885_6_CACNA2D3_CA2D3	CACNA2D3	CACNA2D3	3	54122552	55074557	cis	3:54786119	0.15535	0.00293758	104.138
rs148477941	C	T	0.06426	-0.1458	0.01684	4.8e-18	35346	3	54419788	8885_6_CACNA2D3_CA2D3	CACNA2D3	CACNA2D3	3	54122552	55074557	cis	3:54419788	0.06426	0.00255647	90.5875
rs9840584	C	T	0.03509	0.1882	0.022614	8.62e-17	35350	3	55770368	8885_6_CACNA2D3_CA2D3	CACNA2D3	CACNA2D3	3	54122552	55074557	cis	3:55770368	0.03509	0.0023985	84.986
rs147660324	A	G	0.03477	-0.1524	0.022507	1.28e-11	35351	3	53319135	8885_6_CACNA2D3_CA2D3	CACNA2D3	CACNA2D3	3	54122552	55074557	cis	3:53319135	0.03477	0.00155896	55.1938
rs115098295	C	G	0.01918	-0.1855	0.031207	2.78e-09	35351	3	55147381	8885_6_CACNA2D3_CA2D3	CACNA2D3	CACNA2D3	3	54122552	55074557	cis	3:55147381	0.01918	0.00129466	45.8243
rs77334612	A	G	0.04743	0.1097	0.019507	1.87e-08	35352	3	55045536	8885_6_CACNA2D3_CA2D3	CACNA2D3	CACNA2D3	3	54122552	55074557	cis	3:55045536	0.04743	0.00108741	38.4818
rs79904921	T	C	0.09445	-0.2042	0.013766	8.87e-50	35342	1	174776676	12432_23_CACYBP_CYBP	CACYBP	CACYBP	1	174999163	175012027	cis	1:174776676	0.09445	0.00713273	253.882
rs148233209	T	C	0.0136	-0.1544	0.034327	6.86e-06	35342	1	175547318	12432_23_CACYBP_CYBP	CACYBP	CACYBP	1	174999163	175012027	cis	1:175547318	0.0136	0.000639612	22.6184
rs11215406	C	T	0.31628	0.1517	0.008662	1.14e-68	35371	11	115194362	3326_58_CADM1_Nectin_like_protein_2	CADM1	CADM1	11	115169218	115504957	cis	11:115194362	0.31628	0.00995293	355.564
rs147798876	A	G	0.01238	0.1768	0.037437	2.33e-06	35377	11	115554773	3326_58_CADM1_Nectin_like_protein_2	CADM1	CADM1	11	115169218	115504957	cis	11:115554773	0.01238	0.000764372	27.0604
rs111387864	G	C	0.14143	-0.0544	0.011046	8.44e-07	35358	1	159384446	3630_27_CADM3_Nectin_like_protein_1	CADM3	CADM3	1	159171609	159203313	cis	1:159384446	0.14143	0.000718696	25.4285
rs6416742	T	C	0.3142	0.0519	0.008401	6.48e-10	35375	16	72115162	16803_4_CALB2_CALB2	CALB2	CALB2	16	71358713	71390436	cis	16:72115162	0.3142	0.00116083	41.1097
rs1512594	T	C	0.35536	-0.0445	0.008166	5.06e-08	35373	16	71090235	16803_4_CALB2_CALB2	CALB2	CALB2	16	71358713	71390436	cis	16:71090235	0.35536	0.000907268	32.1201
rs10766205	A	G	0.7247	0.2492	0.008738	6.58e-179	35369	11	15070774	17170_15_CALCB_CALCB	CALCB	CALCB	11	14904997	15082342	cis	11:15070774	0.2753	0.0247794	898.64
rs10832218	C	T	0.39808	-0.0502	0.008074	5.06e-10	35370	11	14159628	17170_15_CALCB_CALCB	CALCB	CALCB	11	14904997	15082342	cis	11:14159628	0.39808	0.00120766	42.7643
rs138183704	A	T	0.01809	-0.1629	0.029745	4.34e-08	35367	11	15903214	17170_15_CALCB_CALCB	CALCB	CALCB	11	14904997	15082342	cis	11:15903214	0.01809	0.000942719	33.3707
rs34667483	T	C	0.09547	-0.0692	0.013458	2.72e-07	35369	11	14642036	17170_15_CALCB_CALCB	CALCB	CALCB	11	14904997	15082342	cis	11:14642036	0.09547	0.000827051	29.2745
rs497270	G	A	0.1684	-0.1134	0.01071	3.37e-26	35357	17	48841412	12534_10_CALCOCO2_CACO2	CALCOCO2	CALCOCO2	17	48831018	48866522	cis	17:48841412	0.1684	0.00360174	127.8
rs6836139	C	T	0.49222	0.0439	0.00797	3.63e-08	35361	4	113749800	3419_49_CAMK2D_CAMK2D	CAMK2D	CAMK2D	4	113418054	113761927	cis	4:113749800	0.49222	0.000963372	34.0967
rs55771110	A	G	0.14938	0.109	0.011549	3.81e-21	35343	3	47305227	15481_45_CAMP_LL_37	CAMP	CAMP	3	48223347	48225491	cis	3:47305227	0.14938	0.00301933	107.029
rs148675210	A	G	0.01598	-0.3097	0.033938	7.14e-20	35344	3	48079980	9384_17_CAMP_Cathelicidin_peptide	CAMP	CAMP	3	48223347	48225491	cis	3:48079980	0.01598	0.00301643	106.929
rs55771110	A	G	0.14938	0.1017	0.011532	1.16e-18	35343	3	47305227	9384_17_CAMP_Cathelicidin_peptide	CAMP	CAMP	3	48223347	48225491	cis	3:47305227	0.14938	0.00262845	93.1369
rs950362	A	G	0.0169	-1.2075	0.025239	0	35344	2	85349849	4968_50_CAPG_CAPG	CAPG	CAPG	2	85394753	85418432	cis	2:85349849	0.0169	0.0484494	1799.48
rs62162757	A	C	0.32789	0.195	0.008686	1.31e-111	35342	2	85429665	4968_50_CAPG_CAPG	CAPG	CAPG	2	85394753	85418432	cis	2:85429665	0.32789	0.0167598	602.386
rs199714103	GCTCAATGAGGTTGC	G	0.04007	-0.1959	0.021177	2.23e-20	35344	2	85561089	4968_50_CAPG_CAPG	CAPG	CAPG	2	85394753	85418432	cis	2:85561089	0.04007	0.00295228	104.648
rs115217126	G	A	0.01665	0.185	0.032222	9.39e-09	35344	2	85912536	4968_50_CAPG_CAPG	CAPG	CAPG	2	85394753	85418432	cis	2:85912536	0.01665	0.00112072	39.6528
rs200403920	CG	C	0.02895	-0.1313	0.024023	4.61e-08	35346	2	84440386	4968_50_CAPG_CAPG	CAPG	CAPG	2	85394753	85418432	cis	2:84440386	0.02895	0.000969281	34.2915
rs78604241	T	C	0.02774	0.134	0.025281	1.16e-07	35346	2	84858875	4968_50_CAPG_CAPG	CAPG	CAPG	2	85394753	85418432	cis	2:84858875	0.02774	0.000968564	34.2661
rs150394890	T	G	0.0126	-0.7811	0.037514	2.76e-96	35361	1	223676678	14684_17_CAPN2_CAN2	CAPN2	CAPN2	1	223701593	223776018	cis	1:223676678	0.0126	0.0151812	545.068
rs17599	C	A	0.28359	-0.0956	0.009282	7.05e-25	35361	1	223766378	14684_17_CAPN2_CAN2	CAPN2	CAPN2	1	223701593	223776018	cis	1:223766378	0.28359	0.00371363	131.8
rs187029480	A	G	0.04471	0.119	0.019727	1.62e-09	35368	1	224305763	14684_17_CAPN2_CAN2	CAPN2	CAPN2	1	223701593	223776018	cis	1:224305763	0.04471	0.00120966	42.8327
rs10745330	T	C	0.4894	0.0419	0.00793	1.27e-07	35334	1	112540817	11449_22_CAPZA1_CAZA1	CAPZA1	CAPZA1	1	112619805	112671616	cis	1:112540817	0.4894	0.00087741	31.0279
rs10781496	G	A	0.43456	0.0415	0.008007	2.18e-07	35266	9	136366634	11405_150_CARD9_CARD9	CARD9	CARD9	9	136363956	136373681	cis	9:136366634	0.43456	0.000846374	29.8718
rs4985041	G	A	0.95445	-0.0891	0.01904	2.87e-06	35371	16	8811325	12808_103_CARHSP1_CHSP1	CARHSP1	CARHSP1	16	8852942	8869012	cis	16:8811325	0.04555	0.000690283	24.4315
rs3759025	A	G	0.4074	0.0396	0.008228	1.49e-06	35368	11	2996147	14098_28_CARS_SYCC	CARS1	CARS1	11	3000922	3057613	cis	11:2996147	0.4074	0.000757187	26.799
rs7248903	C	T	0.74509	-0.0413	0.008729	2.23e-06	35376	19	15038423	16617_14_CASP14_Caspase_14	CASP14	CASP14	19	15049480	15058293	cis	19:15038423	0.25491	0.000647926	22.9346
rs111667591	G	A	0.11822	-0.2269	0.012542	3.74e-73	35391	4	184671855	3593_72_CASP3_Caspase_3	CASP3	CASP3	4	184627696	184650062	cis	4:184671855	0.11822	0.0107337	383.977
rs12644905	T	C	0.04767	0.0973	0.019307	4.67e-07	35391	4	184755529	3593_72_CASP3_Caspase_3	CASP3	CASP3	4	184627696	184650062	cis	4:184755529	0.04767	0.000859584	30.446
rs77752602	T	C	0.04393	0.0927	0.019987	3.52e-06	35389	4	184891668	3593_72_CASP3_Caspase_3	CASP3	CASP3	4	184627696	184650062	cis	4:184891668	0.04393	0.000721839	25.5622
rs2426628	A	G	0.07908	-0.105	0.014851	1.55e-12	35376	20	56451641	12855_16_CASS4_CT032	CASS4	CASS4	20	56412112	56460387	cis	20:56451641	0.07908	0.00160582	56.8957
rs769218	A	G	0.21994	-0.212	0.009637	2.99e-107	35374	11	34449132	3488_64_CAT_Catalase	CAT	CAT	11	34438934	34472060	cis	11:34449132	0.21994	0.0154218	554.043
rs208674	C	T	0.33566	0.0813	0.008461	7.38e-22	35374	11	34420905	3488_64_CAT_Catalase	CAT	CAT	11	34438934	34472060	cis	11:34420905	0.33566	0.00294782	104.579
rs7104966	A	G	0.62891	-0.0421	0.008308	4.03e-07	35366	11	34229231	3488_64_CAT_Catalase	CAT	CAT	11	34438934	34472060	cis	11:34229231	0.37109	0.000827298	29.2808
rs73564493	A	G	0.0507	-0.2542	0.01826	4.73e-44	35371	11	119185564	12016_60_CBL_CBL	CBL	CBL	11	119206298	119313926	cis	11:119185564	0.0507	0.00622003	221.373
rs150884181	G	A	0.02266	-0.5713	0.026918	5.79e-100	35364	11	59843108	17672_184_GIF_Gastric_intrinsic_factor	CBLIF	CBLIF	11	59829273	59845499	cis	11:59843108	0.02266	0.0144565	518.711
rs117354671	A	G	0.01074	-0.3124	0.0387	6.89e-16	35372	11	59574856	17672_184_GIF_Gastric_intrinsic_factor	CBLIF	CBLIF	11	59829273	59845499	cis	11:59574856	0.01074	0.0020738	73.5027
rs11229685	A	G	0.02634	-0.1271	0.02531	5.12e-07	35369	11	58897000	17672_184_GIF_Gastric_intrinsic_factor	CBLIF	CBLIF	11	59829273	59845499	cis	11:58897000	0.02634	0.000828599	29.3293
rs27817	G	A	0.97556	0.5152	0.028831	2.03e-71	35364	16	49422380	9313_27_CBLN1_CBLN1	CBLN1	CBLN1	16	49277917	49281838	cis	16:49422380	0.02444	0.0126572	453.321
rs114398277	A	G	0.03315	-0.4081	0.024627	1.12e-61	35363	16	49461811	9313_27_CBLN1_CBLN1	CBLN1	CBLN1	16	49277917	49281838	cis	16:49461811	0.03315	0.0106759	381.585
rs144182256	T	C	0.03138	-0.351	0.024863	2.97e-45	35368	16	49977194	9313_27_CBLN1_CBLN1	CBLN1	CBLN1	16	49277917	49281838	cis	16:49977194	0.03138	0.00748946	266.871
rs117959836	T	C	0.0389	0.2499	0.023295	7.55e-27	35364	16	49454279	9313_27_CBLN1_CBLN1	CBLN1	CBLN1	16	49277917	49281838	cis	16:49454279	0.0389	0.00466961	165.901
rs142710562	G	C	0.02326	-0.2855	0.029301	1.96e-22	35368	16	49836096	9313_27_CBLN1_CBLN1	CBLN1	CBLN1	16	49277917	49281838	cis	16:49836096	0.02326	0.00370366	131.47
rs72780345	A	G	0.02659	-0.2504	0.027744	1.79e-19	35365	16	49725582	9313_27_CBLN1_CBLN1	CBLN1	CBLN1	16	49277917	49281838	cis	16:49725582	0.02659	0.00324573	115.153
rs72780354	T	C	0.03169	0.2024	0.025722	3.58e-15	35367	16	49738063	9313_27_CBLN1_CBLN1	CBLN1	CBLN1	16	49277917	49281838	cis	16:49738063	0.03169	0.00251413	89.1363
rs112440311	T	C	0.01687	-0.2027	0.035469	1.1e-08	35368	16	49806993	9313_27_CBLN1_CBLN1	CBLN1	CBLN1	16	49277917	49281838	cis	16:49806993	0.01687	0.0013629	48.2661
rs117860170	T	C	0.04862	0.1096	0.020388	7.63e-08	35368	16	49970509	9313_27_CBLN1_CBLN1	CBLN1	CBLN1	16	49277917	49281838	cis	16:49970509	0.04862	0.00111127	39.3449
rs114558720	T	C	0.01372	0.1955	0.039277	6.44e-07	35366	16	49728155	9313_27_CBLN1_CBLN1	CBLN1	CBLN1	16	49277917	49281838	cis	16:49728155	0.01372	0.00103437	36.6175
rs117310434	A	G	0.01549	0.1751	0.037222	2.55e-06	35368	16	49974212	9313_27_CBLN1_CBLN1	CBLN1	CBLN1	16	49277917	49281838	cis	16:49974212	0.01549	0.000935134	33.1029
rs34095642	T	C	0.03852	-0.1053	0.022913	4.32e-06	35367	16	49864763	9313_27_CBLN1_CBLN1	CBLN1	CBLN1	16	49277917	49281838	cis	16:49864763	0.03852	0.000821322	29.0699
rs7351418	T	C	0.34464	0.1538	0.008695	5.19e-70	35390	20	55721241	5688_65_CBLN4_CBLN4	CBLN4	CBLN4	20	55997357	56005519	cis	20:55721241	0.34464	0.0106853	382.217
rs6024417	G	A	0.29741	-0.1539	0.009032	4.16e-65	35388	20	55794632	5688_65_CBLN4_CBLN4	CBLN4	CBLN4	20	55997357	56005519	cis	20:55794632	0.29741	0.0098984	353.766
rs1036491	C	A	0.17052	-0.1517	0.011082	1.18e-42	35388	20	55980132	5688_65_CBLN4_CBLN4	CBLN4	CBLN4	20	55997357	56005519	cis	20:55980132	0.17052	0.00651002	231.873
rs78604342	T	C	0.04871	-0.1666	0.019484	1.23e-17	35380	20	55439565	5688_65_CBLN4_CBLN4	CBLN4	CBLN4	20	55997357	56005519	cis	20:55439565	0.04871	0.00257224	91.2353
rs601279	A	C	0.57793	-0.0511	0.008385	1.1e-09	35389	20	55605367	5688_65_CBLN4_CBLN4	CBLN4	CBLN4	20	55997357	56005519	cis	20:55605367	0.42207	0.00127389	45.1366
rs16993864	A	C	0.02638	-0.9106	0.024356	6.44e-306	35374	21	36074301	12381_26_CBR1_CBR1	CBR1	CBR1	21	36069941	36073166	cis	21:36074301	0.02638	0.0425941	1573.67
rs76856299	C	A	0.04844	0.1437	0.01889	2.8e-14	35374	21	35945598	12381_26_CBR1_CBR1	CBR1	CBR1	21	36069941	36073166	cis	21:35945598	0.04844	0.00190364	67.4638
rs149505588	A	C	0.02727	-0.1561	0.024692	2.58e-10	35370	21	36593035	12381_26_CBR1_CBR1	CBR1	CBR1	21	36069941	36073166	cis	21:36593035	0.02727	0.00129275	45.781
rs137938628	A	T	0.03207	0.1388	0.022461	6.43e-10	35372	21	35649938	12381_26_CBR1_CBR1	CBR1	CBR1	21	36069941	36073166	cis	21:35649938	0.03207	0.00119606	42.3552
rs62230760	G	A	0.03315	-0.1212	0.022722	9.61e-08	35373	21	35928219	12381_26_CBR1_CBR1	CBR1	CBR1	21	36069941	36073166	cis	21:35928219	0.03315	0.000941625	33.3376
rs62229113	C	T	0.04961	-0.0829	0.018739	9.69e-06	35373	21	35871046	12381_26_CBR1_CBR1	CBR1	CBR1	21	36069941	36073166	cis	21:35871046	0.04961	0.000648052	22.9371
rs11911678	A	G	0.29042	-0.3512	0.00728	0	35383	21	36110704	14091_42_CBR3_Carbonyl_reductase_3	CBR3	CBR3	21	36135079	36146562	cis	21:36110704	0.29042	0.0508355	1894.94
rs9980393	T	C	0.95128	-0.2786	0.018584	8.34e-51	35384	21	36227353	14091_42_CBR3_Carbonyl_reductase_3	CBR3	CBR3	21	36135079	36146562	cis	21:36227353	0.04872	0.00719462	256.405
rs73202262	G	A	0.03196	0.2307	0.023112	1.83e-23	35384	21	36249629	14091_42_CBR3_Carbonyl_reductase_3	CBR3	CBR3	21	36135079	36146562	cis	21:36249629	0.03196	0.00329325	116.907
rs117789622	T	C	0.01245	-0.2892	0.03703	5.73e-15	35384	21	36224937	14091_42_CBR3_Carbonyl_reductase_3	CBR3	CBR3	21	36135079	36146562	cis	21:36224937	0.01245	0.00205662	72.9175
rs17814116	C	T	0.04304	0.1516	0.019525	8.2e-15	35385	21	36339787	14091_42_CBR3_Carbonyl_reductase_3	CBR3	CBR3	21	36135079	36146562	cis	21:36339787	0.04304	0.00189319	67.1138
rs218634	A	G	0.12794	-0.0735	0.012147	1.44e-09	35383	21	36422623	14091_42_CBR3_Carbonyl_reductase_3	CBR3	CBR3	21	36135079	36146562	cis	21:36422623	0.12794	0.00120547	42.7023
rs138308942	G	C	0.03756	0.1269	0.021046	1.64e-09	35379	21	35378941	14091_42_CBR3_Carbonyl_reductase_3	CBR3	CBR3	21	36135079	36146562	cis	21:35378941	0.03756	0.00116427	41.2363
rs9305604	C	T	0.62561	0.0494	0.008459	5.22e-09	35371	21	36686726	14091_42_CBR3_Carbonyl_reductase_3	CBR3	CBR3	21	36135079	36146562	cis	21:36686726	0.37439	0.00114317	40.4791
rs7781145	A	C	0.25601	0.3065	0.009372	1.33e-234	35372	7	23586983	6388_21_CCDC126_CC126	CCDC126	CCDC126	7	23597382	23644708	cis	7:23586983	0.25601	0.0357862	1312.73
rs1005786	C	G	0.43647	-0.0711	0.008396	2.49e-17	35371	7	23106218	6388_21_CCDC126_CC126	CCDC126	CCDC126	7	23597382	23644708	cis	7:23106218	0.43647	0.0024868	88.1749
rs4722253	G	C	0.59193	-0.0684	0.008403	3.95e-16	35372	7	23697056	6388_21_CCDC126_CC126	CCDC126	CCDC126	7	23597382	23644708	cis	7:23697056	0.40807	0.0022602	80.1244
rs150971244	T	G	0.24002	0.052	0.009711	8.56e-08	35372	7	22754115	6388_21_CCDC126_CC126	CCDC126	CCDC126	7	23597382	23644708	cis	7:22754115	0.24002	0.000986475	34.9261
rs73076814	G	A	0.12173	-0.0602	0.012747	2.33e-06	35372	7	24385950	6388_21_CCDC126_CC126	CCDC126	CCDC126	7	23597382	23644708	cis	7:24385950	0.12173	0.000774905	27.4297
rs5996067	A	G	0.39515	0.1038	0.008152	3.86e-37	35379	22	41802533	15300_66_CCDC134_CC134	CCDC134	CCDC134	22	41800679	41832164	cis	22:41802533	0.39515	0.00515032	183.146
rs73169175	G	T	0.15634	0.0626	0.011036	1.41e-08	35374	22	42325368	15300_66_CCDC134_CC134	CCDC134	CCDC134	22	41800679	41832164	cis	22:42325368	0.15634	0.00103375	36.6037
rs884298	A	G	0.27229	0.0532	0.00903	3.83e-09	35371	3	192008809	12399_194_CCDC50_CCD50	CCDC50	CCDC50	3	191329085	191398659	cis	3:192008809	0.27229	0.00112161	39.7149
rs9845240	A	G	0.37053	0.0937	0.008481	2.24e-28	35354	3	112655985	3234_23_CCDC80_URB	CCDC80	CCDC80	3	112596797	112649530	cis	3:112655985	0.37053	0.00409551	145.38
rs6797920	G	A	0.63495	0.0573	0.008514	1.7e-11	35362	3	112791263	3234_23_CCDC80_URB	CCDC80	CCDC80	3	112596797	112649530	cis	3:112791263	0.36505	0.00152206	53.902
rs34023543	G	A	0.02067	0.1522	0.028904	1.4e-07	35366	3	113611092	3234_23_CCDC80_URB	CCDC80	CCDC80	3	112596797	112649530	cis	3:113611092	0.02067	0.00093784	33.1969
rs4682961	A	T	0.2077	0.0472	0.010065	2.74e-06	35351	3	42442419	6918_183_CCK_CCKN	CCK	CCK	3	42257825	42266185	cis	3:42442419	0.2077	0.00073323	25.938
rs1989357	T	A	0.39124	-0.1157	0.008288	2.71e-44	35374	17	34227435	5301_7_CCL11_Eotaxin	CCL11	CCL11	17	34285742	34288334	cis	17:34227435	0.39124	0.00637655	226.999
rs4795886	G	A	0.45483	0.0554	0.008129	9.43e-12	35374	17	34185426	5301_7_CCL11_Eotaxin	CCL11	CCL11	17	34285742	34288334	cis	17:34185426	0.45483	0.00152206	53.9202
rs41341749	G	A	0.03665	-0.9149	0.017398	0	35367	17	35983666	2900_53_CCL14_HCC_1	CCL14	CCL14	17	35983288	35987004	cis	17:35983666	0.03665	0.0591065	2221.61
rs2293788	A	G	0.04995	-0.7541	0.015195	0	35370	17	36001503	2900_53_CCL14_HCC_1	CCL14	CCL14	17	35983288	35987004	cis	17:36001503	0.04995	0.0539722	2017.79
rs77033404	T	C	0.02085	0.3091	0.030372	2.51e-24	35369	17	35999798	2900_53_CCL14_HCC_1	CCL14	CCL14	17	35983288	35987004	cis	17:35999798	0.02085	0.00390107	138.509
rs74252063	G	A	0.02582	-0.2341	0.026491	9.85e-19	35366	17	35961726	2900_53_CCL14_HCC_1	CCL14	CCL14	17	35983288	35987004	cis	17:35961726	0.02582	0.00275695	97.7662
rs72829950	T	A	0.04186	-0.1626	0.020908	7.44e-15	35368	17	35782019	2900_53_CCL14_HCC_1	CCL14	CCL14	17	35983288	35987004	cis	17:35782019	0.04186	0.0021208	75.1635
rs1533329	T	C	0.47246	-0.0472	0.008542	3.29e-08	35367	17	35346755	2900_53_CCL14_HCC_1	CCL14	CCL14	17	35983288	35987004	cis	17:35346755	0.47246	0.00111054	39.3179
rs11263807	T	C	0.19828	-0.0556	0.010616	1.63e-07	35378	17	36882850	2900_53_CCL14_HCC_1	CCL14	CCL14	17	35983288	35987004	cis	17:36882850	0.19828	0.000982836	34.803
rs2073667	T	C	0.01894	1.4151	0.022373	0	35366	17	35981646	18289_16_CCL15_MIP_5	CCL15	CCL15	17	35996440	36001553	cis	17:35981646	0.01894	0.0744183	2843.32
rs41495150	G	C	0.01174	1.7723	0.029911	0	35367	17	35983724	18289_16_CCL15_MIP_5	CCL15	CCL15	17	35996440	36001553	cis	17:35983724	0.01174	0.0728859	2780.25
rs757010	T	C	0.0965	0.2213	0.014144	3.5e-55	35376	17	36636746	18289_16_CCL15_MIP_5	CCL15	CCL15	17	35996440	36001553	cis	17:36636746	0.0965	0.00853981	304.689
rs72822364	T	C	0.01749	0.3343	0.031313	1.32e-26	35380	17	36826463	18289_16_CCL15_MIP_5	CCL15	CCL15	17	35996440	36001553	cis	17:36826463	0.01749	0.00384087	136.406
rs141004986	T	C	0.01905	0.2201	0.030988	1.22e-12	35370	17	35910574	18289_16_CCL15_MIP_5	CCL15	CCL15	17	35996440	36001553	cis	17:35910574	0.01905	0.00181056	64.1519
rs62080985	T	C	0.01684	0.2012	0.032847	9.04e-10	35366	17	35382054	18289_16_CCL15_MIP_5	CCL15	CCL15	17	35996440	36001553	cis	17:35382054	0.01684	0.00134045	47.4675
rs138246430	A	G	0.01514	0.1635	0.033178	8.31e-07	35378	17	36866388	18289_16_CCL15_MIP_5	CCL15	CCL15	17	35996440	36001553	cis	17:36866388	0.01514	0.000797197	28.2242
rs41492346	C	T	0.04166	-0.0951	0.020773	4.69e-06	35370	17	35875932	18289_16_CCL15_MIP_5	CCL15	CCL15	17	35996440	36001553	cis	17:35875932	0.04166	0.000722154	25.5596
rs62078064	T	G	0.22801	-0.3935	0.007523	0	35365	17	35960344	4913_78_CCL16_HCC_4	CCL16	CCL16	17	35976493	35981497	cis	17:35960344	0.22801	0.0545111	2038.81
rs41324748	G	A	0.01015	-0.9446	0.043617	5.25e-104	35363	17	35498384	4913_78_CCL16_HCC_4	CCL16	CCL16	17	35976493	35981497	cis	17:35498384	0.01015	0.0179292	645.57
rs4251784	A	G	0.04233	-0.4369	0.021482	5.96e-92	35370	17	35844448	4913_78_CCL16_HCC_4	CCL16	CCL16	17	35976493	35981497	cis	17:35844448	0.04233	0.015476	555.959
rs112903425	T	C	0.01802	-0.6196	0.034242	3.5e-73	35370	17	35833027	4913_78_CCL16_HCC_4	CCL16	CCL16	17	35976493	35981497	cis	17:35833027	0.01802	0.0135866	487.149
rs140379398	A	G	0.01646	-0.346	0.034298	6.24e-24	35375	17	36913357	4913_78_CCL16_HCC_4	CCL16	CCL16	17	35976493	35981497	cis	17:36913357	0.01646	0.00387618	137.646
rs117517474	C	T	0.01071	-0.4169	0.042634	1.39e-22	35370	17	35556493	4913_78_CCL16_HCC_4	CCL16	CCL16	17	35976493	35981497	cis	17:35556493	0.01071	0.00368304	130.743
rs4796070	A	G	0.2512	0.0895	0.010181	1.49e-18	35365	17	35290894	4913_78_CCL16_HCC_4	CCL16	CCL16	17	35976493	35981497	cis	17:35290894	0.2512	0.00301343	106.886
rs4796231	C	T	0.30589	0.0828	0.009505	3.02e-18	35379	17	36613238	4913_78_CCL16_HCC_4	CCL16	CCL16	17	35976493	35981497	cis	17:36613238	0.30589	0.00291128	103.293
rs76492376	A	G	0.01477	0.1715	0.037447	4.65e-06	35370	17	35163690	4913_78_CCL16_HCC_4	CCL16	CCL16	17	35976493	35981497	cis	17:35163690	0.01477	0.000856005	30.3011
rs28695417	A	G	0.07461	0.3985	0.015945	7.57e-138	35373	16	57410006	3519_3_CCL17_TARC	CCL17	CCL17	16	57404767	57416063	cis	16:57410006	0.07461	0.0219285	793.022
rs223895	C	T	0.61463	-0.1425	0.008644	4.65e-61	35373	16	57406984	3519_3_CCL17_TARC	CCL17	CCL17	16	57404767	57416063	cis	16:57406984	0.38537	0.00961948	343.555
rs7198865	A	G	0.03274	-0.1185	0.023568	4.96e-07	35375	16	57249818	3519_3_CCL17_TARC	CCL17	CCL17	16	57404767	57416063	cis	16:57249818	0.03274	0.000889383	31.4881
rs145734877	G	C	0.01455	0.1722	0.034768	7.31e-07	35371	16	56758448	3519_3_CCL17_TARC	CCL17	CCL17	16	57404767	57416063	cis	16:56758448	0.01455	0.000850342	30.1014
rs854643	G	A	0.08897	0.8421	0.010693	0	35370	17	36038199	3044_3_CCL18_PARC	CCL18	CCL18	17	36064272	36072032	cis	17:36038199	0.08897	0.114957	4593.88
rs1614133	C	T	0.43832	-0.1838	0.008759	9.32e-98	35368	17	36077954	3044_3_CCL18_PARC	CCL18	CCL18	17	36064272	36072032	cis	17:36077954	0.43832	0.0166342	598.235
rs854683	C	G	0.14035	0.1868	0.012438	5.56e-51	35366	17	35986971	3044_3_CCL18_PARC	CCL18	CCL18	17	36064272	36072032	cis	17:35986971	0.14035	0.00842011	300.297
rs117139712	T	C	0.01068	0.49	0.042588	1.24e-30	35370	17	36005536	3044_3_CCL18_PARC	CCL18	CCL18	17	36064272	36072032	cis	17:36005536	0.01068	0.00507376	180.364
rs76731769	T	C	0.02156	0.2075	0.030117	5.59e-12	35380	17	36706697	3044_3_CCL18_PARC	CCL18	CCL18	17	36064272	36072032	cis	17:36706697	0.02156	0.00181656	64.3831
rs8078071	T	C	0.41721	0.0576	0.008862	8.07e-11	35367	17	35372753	3044_3_CCL18_PARC	CCL18	CCL18	17	36064272	36072032	cis	17:35372753	0.41721	0.0016134	57.1501
rs143820324	A	G	0.042	0.1271	0.021714	4.82e-09	35375	17	36913789	3044_3_CCL18_PARC	CCL18	CCL18	17	36064272	36072032	cis	17:36913789	0.042	0.00129998	46.044
rs4795139	A	G	0.06745	0.0811	0.017299	2.76e-06	35372	17	36664755	3044_3_CCL18_PARC	CCL18	CCL18	17	36064272	36072032	cis	17:36664755	0.06745	0.00082742	29.2901
rs1810819	T	C	0.66755	-0.0483	0.008571	1.75e-08	35350	9	34659076	4922_13_CCL19_MIP_3b	CCL19	CCL19	9	34689570	34691276	cis	9:34659076	0.33245	0.00103546	36.6395
rs10972211	A	G	0.14707	0.1461	0.011399	1.31e-37	35349	9	34729993	2516_57_CCL21_6Ckine	CCL21	CCL21	9	34709005	34710136	cis	9:34729993	0.14707	0.0053551	190.306
rs10814194	C	T	0.21818	0.0643	0.009789	5.09e-11	35351	9	35053111	2516_57_CCL21_6Ckine	CCL21	CCL21	9	34709005	34710136	cis	9:35053111	0.21818	0.0014105	49.9303
rs2295842	T	C	0.22047	-0.0432	0.009775	9.89e-06	35351	9	35559216	2516_57_CCL21_6Ckine	CCL21	CCL21	9	34709005	34710136	cis	9:35559216	0.22047	0.000641475	22.6901
rs62037104	A	C	0.02622	-0.651	0.025649	4.03e-142	35373	16	57401753	3508_78_CCL22_MDC	CCL22	CCL22	16	57358783	57366189	cis	16:57401753	0.02622	0.0216414	782.411
rs71375907	G	T	0.08794	-0.2383	0.014839	4.93e-58	35373	16	57286010	3508_78_CCL22_MDC	CCL22	CCL22	16	57358783	57366189	cis	16:57286010	0.08794	0.00910936	325.169
rs9921051	A	G	0.05923	0.266	0.017403	9.72e-53	35373	16	57340522	3508_78_CCL22_MDC	CCL22	CCL22	16	57358783	57366189	cis	16:57340522	0.05923	0.0078853	281.128
rs289750	C	T	0.33473	-0.0741	0.008823	4.51e-17	35371	16	56992852	3508_78_CCL22_MDC	CCL22	CCL22	16	57358783	57366189	cis	16:56992852	0.33473	0.00244545	86.7052
rs192297333	A	G	0.03761	0.1323	0.021947	1.66e-09	35372	16	57476427	3508_78_CCL22_MDC	CCL22	CCL22	16	57358783	57366189	cis	16:57476427	0.03761	0.00126708	44.8735
rs854663	G	A	0.09771	-0.2326	0.014163	1.31e-60	35369	17	36028531	2913_1_CCL23_MPIF_1	CCL23	CCL23	17	36013056	36017972	cis	17:36028531	0.09771	0.0095397	340.64
rs295866	A	T	0.45471	0.0654	0.008491	1.34e-14	35380	17	36793320	2913_1_CCL23_MPIF_1	CCL23	CCL23	17	36013056	36017972	cis	17:36793320	0.45471	0.00212103	75.1974
rs113132408	T	C	0.01368	0.2771	0.036592	3.66e-14	35366	17	35959906	2913_1_CCL23_MPIF_1	CCL23	CCL23	17	36013056	36017972	cis	17:35959906	0.01368	0.00207208	73.4293
rs9896368	A	G	0.07603	-0.1142	0.016069	1.19e-12	35367	17	35756446	2913_1_CCL23_MPIF_1	CCL23	CCL23	17	36013056	36017972	cis	17:35756446	0.07603	0.00183234	64.9195
rs854686	C	T	0.1405	-0.0629	0.012103	2.02e-07	35368	17	35992406	2913_1_CCL23_MPIF_1	CCL23	CCL23	17	36013056	36017972	cis	17:35992406	0.1405	0.00095555	33.8263
rs147253152	T	C	0.0363	-0.1038	0.022605	4.39e-06	35368	17	35502703	2913_1_CCL23_MPIF_1	CCL23	CCL23	17	36013056	36017972	cis	17:35502703	0.0363	0.00075383	26.68
rs854686	C	T	0.1405	-0.4675	0.009366	0	35368	17	35992406	3028_36_CCL23_Ck_b_8_1	CCL23	CCL23	17	36013056	36017972	cis	17:35992406	0.1405	0.0527856	1970.85
rs854663	G	A	0.09771	-0.2833	0.014134	2.29e-89	35369	17	36028531	3028_36_CCL23_Ck_b_8_1	CCL23	CCL23	17	36013056	36017972	cis	17:36028531	0.09771	0.0141517	507.687
rs295866	A	T	0.45471	0.0862	0.008476	2.71e-24	35380	17	36793320	3028_36_CCL23_Ck_b_8_1	CCL23	CCL23	17	36013056	36017972	cis	17:36793320	0.45471	0.00368474	130.841
rs113132408	T	C	0.01368	0.3375	0.036563	2.69e-20	35366	17	35959906	3028_36_CCL23_Ck_b_8_1	CCL23	CCL23	17	36013056	36017972	cis	17:35959906	0.01368	0.00307384	109.039
rs72829950	T	A	0.04186	-0.1461	0.020877	2.59e-12	35368	17	35782019	3028_36_CCL23_Ck_b_8_1	CCL23	CCL23	17	36013056	36017972	cis	17:35782019	0.04186	0.00171222	60.6581
rs9896368	A	G	0.07603	-0.0807	0.016054	4.99e-07	35367	17	35756446	3028_36_CCL23_Ck_b_8_1	CCL23	CCL23	17	36013056	36017972	cis	17:35756446	0.07603	0.000914998	32.3885
rs2240000	C	T	0.34094	-0.0421	0.008981	2.76e-06	35373	17	36634225	3028_36_CCL23_Ck_b_8_1	CCL23	CCL23	17	36013056	36017972	cis	17:36634225	0.34094	0.000796521	28.1962
rs146052929	C	T	0.03883	-0.9722	0.016064	0	35377	19	8030043	2705_5_CCL25_TECK	CCL25	CCL25	19	8052318	8062660	cis	19:8030043	0.03883	0.0705519	2685.22
rs77152071	G	C	0.06226	-0.5954	0.01749	5.18e-254	35377	19	8085946	2705_5_CCL25_TECK	CCL25	CCL25	19	8052318	8062660	cis	19:8085946	0.06226	0.0413942	1527.55
rs11542187	C	T	0.03519	0.2712	0.023381	4.17e-31	35378	19	7928091	2705_5_CCL25_TECK	CCL25	CCL25	19	8052318	8062660	cis	19:7928091	0.03519	0.00499425	177.563
rs59141216	C	T	0.02865	-0.2861	0.026131	6.74e-28	35375	19	8257176	2705_5_CCL25_TECK	CCL25	CCL25	19	8052318	8062660	cis	19:8257176	0.02865	0.00455582	161.89
rs62126622	G	T	0.0293	-0.2516	0.025177	1.63e-23	35371	19	7731132	2705_5_CCL25_TECK	CCL25	CCL25	19	8052318	8062660	cis	19:7731132	0.0293	0.00360084	127.818
rs188748536	C	T	0.01562	-0.2819	0.033845	8.14e-17	35376	19	8206256	2705_5_CCL25_TECK	CCL25	CCL25	19	8052318	8062660	cis	19:8206256	0.01562	0.00244379	86.6584
rs80188016	T	C	0.0324	-0.1929	0.024195	1.55e-15	35373	19	7619884	2705_5_CCL25_TECK	CCL25	CCL25	19	8052318	8062660	cis	19:7619884	0.0324	0.00233311	82.7174
rs143487301	G	A	0.04456	-0.155	0.020548	4.58e-14	35375	19	7180192	2705_5_CCL25_TECK	CCL25	CCL25	19	8052318	8062660	cis	19:7180192	0.04456	0.0020457	72.5109
rs146185765	A	G	0.01165	0.2839	0.040722	3.13e-12	35378	19	8007909	2705_5_CCL25_TECK	CCL25	CCL25	19	8052318	8062660	cis	19:8007909	0.01165	0.00185608	65.7829
rs189182118	A	G	0.02399	0.1781	0.027844	1.59e-10	35378	19	8064549	2705_5_CCL25_TECK	CCL25	CCL25	19	8052318	8062660	cis	19:8064549	0.02399	0.0014854	52.6256
rs144616317	A	G	0.02784	0.1338	0.025789	2.12e-07	35374	19	8557057	2705_5_CCL25_TECK	CCL25	CCL25	19	8052318	8062660	cis	19:8557057	0.02784	0.000969057	34.3107
rs2070074	G	A	0.09268	-0.0768	0.013835	2.84e-08	35350	9	34649445	2192_63_CCL27_CTACK	CCL27	CCL27	9	34661880	34664048	cis	9:34649445	0.09268	0.000991971	35.099
rs7703662	G	T	0.52394	-0.0551	0.008212	1.96e-11	35361	5	43420061	2890_59_CCL28_CCL28	CCL28	CCL28	5	43376645	43412391	cis	5:43420061	0.47606	0.00151453	53.6333
rs10452473	G	A	0.28201	0.0468	0.009012	2.07e-07	35360	5	44239658	2890_59_CCL28_CCL28	CCL28	CCL28	5	43376645	43412391	cis	5:44239658	0.28201	0.000886961	31.389
rs854469	G	A	0.11349	0.4436	0.012686	7.07e-268	35370	17	36062001	3040_59_CCL3_MIP_1a	CCL3	CCL3	17	36088256	36090169	cis	17:36062001	0.11349	0.0395963	1458.18
rs854683	C	G	0.14035	0.0772	0.011683	3.9e-11	35366	17	35986971	3040_59_CCL3_MIP_1a	CCL3	CCL3	17	36088256	36090169	cis	17:35986971	0.14035	0.00143813	50.9313
rs115458902	T	C	0.13918	-0.0548	0.011959	4.6e-06	35366	17	35959048	3040_59_CCL3_MIP_1a	CCL3	CCL3	17	36088256	36090169	cis	17:35959048	0.13918	0.000719582	25.4656
rs9303685	C	T	0.41555	0.038	0.00832	4.95e-06	35367	17	35373559	3040_59_CCL3_MIP_1a	CCL3	CCL3	17	36088256	36090169	cis	17:35373559	0.41555	0.000701403	24.8225
rs4239252	A	G	0.18458	-0.257	0.010484	1.07e-132	35370	17	35836561	5480_49_CCL5_RANTES	CCL5	CCL5	17	35871491	35880793	cis	17:35836561	0.18458	0.0198821	717.455
rs111887239	T	C	0.03194	-0.1487	0.023251	1.6e-10	35376	17	36634959	5480_49_CCL5_RANTES	CCL5	CCL5	17	35871491	35880793	cis	17:36634959	0.03194	0.00136738	48.4359
rs4796184	G	T	0.14267	-0.067	0.012103	3.1e-08	35367	17	36182087	5480_49_CCL5_RANTES	CCL5	CCL5	17	35871491	35880793	cis	17:36182087	0.14267	0.00109815	38.8786
rs2165877	T	G	0.79594	-0.0532	0.010177	1.72e-07	35368	17	35519350	5480_49_CCL5_RANTES	CCL5	CCL5	17	35871491	35880793	cis	17:35519350	0.20406	0.000919372	32.5444
rs72825917	A	G	0.11814	-0.0598	0.012754	2.75e-06	35368	17	35268879	5480_49_CCL5_RANTES	CCL5	CCL5	17	35871491	35880793	cis	17:35268879	0.11814	0.000745125	26.3717
rs12451323	C	T	0.13553	-0.5669	0.00943	0	35373	17	34307079	4886_3_CCL7_MCP_3	CCL7	CCL7	17	34270221	34272242	cis	17:34307079	0.13553	0.0753058	2880.56
rs111629662	A	G	0.0167	0.711	0.031846	2.07e-110	35368	17	34028038	4886_3_CCL7_MCP_3	CCL7	CCL7	17	34270221	34272242	cis	17:34028038	0.0167	0.0166024	597.074
rs41274294	C	T	0.02757	-0.4679	0.024875	6.21e-79	35373	17	34288152	4886_3_CCL7_MCP_3	CCL7	CCL7	17	34270221	34272242	cis	17:34288152	0.02757	0.011739	420.152
rs148179811	A	C	0.01698	0.5344	0.030775	1.52e-67	35369	17	34466322	4886_3_CCL7_MCP_3	CCL7	CCL7	17	34270221	34272242	cis	17:34466322	0.01698	0.00953373	340.425
rs117799528	G	A	0.06476	0.2271	0.016636	1.98e-42	35368	17	34597182	4886_3_CCL7_MCP_3	CCL7	CCL7	17	34270221	34272242	cis	17:34597182	0.06476	0.00624733	222.332
rs750289	T	C	0.03618	-0.1406	0.022468	3.9e-10	35372	17	34177614	4886_3_CCL7_MCP_3	CCL7	CCL7	17	34270221	34272242	cis	17:34177614	0.03618	0.00137868	48.8314
rs117954971	T	C	0.03144	0.1325	0.023792	2.56e-08	35371	17	34093505	4886_3_CCL7_MCP_3	CCL7	CCL7	17	34270221	34272242	cis	17:34093505	0.03144	0.00106923	37.858
rs112089467	A	G	0.02522	-0.1445	0.026787	6.87e-08	35371	17	34850547	4886_3_CCL7_MCP_3	CCL7	CCL7	17	34270221	34272242	cis	17:34850547	0.02522	0.00102664	36.3485
rs78439158	A	G	0.02725	-0.1282	0.025262	3.88e-07	35374	17	33784349	4886_3_CCL7_MCP_3	CCL7	CCL7	17	34270221	34272242	cis	17:33784349	0.02725	0.000871312	30.8469
rs2079662	T	C	0.09829	-0.5724	0.009954	0	35372	17	34174256	13748_4_CCL8_MCP_2	CCL8	CCL8	17	34319435	34321402	cis	17:34174256	0.09829	0.0580772	2180.85
rs16969454	C	T	0.23203	0.3699	0.007014	0	35373	17	34308534	13748_4_CCL8_MCP_2	CCL8	CCL8	17	34319435	34321402	cis	17:34308534	0.23203	0.0487626	1813.2
rs9895412	G	A	0.22465	0.3336	0.009923	9.08e-248	35369	17	34349743	13748_4_CCL8_MCP_2	CCL8	CCL8	17	34319435	34321402	cis	17:34349743	0.22465	0.0387692	1426.45
rs141118248	G	A	0.02191	-0.5153	0.02813	5.87e-75	35371	17	34420500	13748_4_CCL8_MCP_2	CCL8	CCL8	17	34319435	34321402	cis	17:34420500	0.02191	0.0113808	407.16
rs7207988	G	T	0.24592	0.1432	0.009675	1.43e-49	35371	17	34127194	13748_4_CCL8_MCP_2	CCL8	CCL8	17	34319435	34321402	cis	17:34127194	0.24592	0.00760549	271.06
rs75365264	G	A	0.01273	-0.4379	0.037177	5.03e-32	35368	17	34017746	13748_4_CCL8_MCP_2	CCL8	CCL8	17	34319435	34321402	cis	17:34017746	0.01273	0.00481997	171.289
rs74591811	G	A	0.1062	-0.1424	0.013586	1.05e-25	35370	17	34434581	13748_4_CCL8_MCP_2	CCL8	CCL8	17	34319435	34321402	cis	17:34434581	0.1062	0.00384959	136.679
rs140933322	G	A	0.01045	0.324	0.041226	3.87e-15	35370	17	34723588	13748_4_CCL8_MCP_2	CCL8	CCL8	17	34319435	34321402	cis	17:34723588	0.01045	0.00217107	76.9535
rs16970010	G	C	0.06967	0.1239	0.01652	6.38e-14	35371	17	34536843	13748_4_CCL8_MCP_2	CCL8	CCL8	17	34319435	34321402	cis	17:34536843	0.06967	0.00199001	70.525
rs9908478	T	C	0.22858	-0.0503	0.009945	4.24e-07	35369	17	34594193	13748_4_CCL8_MCP_2	CCL8	CCL8	17	34319435	34321402	cis	17:34594193	0.22858	0.000892268	31.585
rs6958168	G	T	0.17184	0.0729	0.01072	1.05e-11	35343	7	44980215	12347_29_CCM2_CCM2	CCM2	CCM2	7	44999475	45076469	cis	7:44980215	0.17184	0.0015126	53.5377
rs11779998	T	C	0.24093	0.0785	0.00941	7.29e-17	35361	8	119391387	2737_22_NOV_NovH	CCN3	CCN3	8	119416446	119424434	cis	8:119391387	0.24093	0.00225394	79.877
rs2252553	T	G	0.45408	0.3726	0.006222	0	35378	8	133052528	13692_154_WISP1_WISP_1	CCN4	CCN4	8	133191039	133231690	cis	8:133052528	0.45408	0.0688299	2614.91
rs2702967	A	G	0.49427	0.2245	0.008778	2.9e-144	35377	8	133056503	13692_154_WISP1_WISP_1	CCN4	CCN4	8	133191039	133231690	cis	8:133056503	0.49427	0.0251968	914.377
rs143261612	A	T	0.06486	-0.3144	0.017836	1.51e-69	35372	8	133204676	13692_154_WISP1_WISP_1	CCN4	CCN4	8	133191039	133231690	cis	8:133204676	0.06486	0.0119908	429.262
rs235428	A	G	0.40653	0.116	0.008923	1.23e-38	35378	8	132803481	13692_154_WISP1_WISP_1	CCN4	CCN4	8	133191039	133231690	cis	8:132803481	0.40653	0.00649288	231.193
rs6989914	T	C	0.34835	-0.0829	0.009304	5.09e-19	35373	8	133507236	13692_154_WISP1_WISP_1	CCN4	CCN4	8	133191039	133231690	cis	8:133507236	0.34835	0.00312011	110.707
rs34861449	T	A	0.06417	-0.1327	0.018194	3.02e-13	35375	8	133299051	13692_154_WISP1_WISP_1	CCN4	CCN4	8	133191039	133231690	cis	8:133299051	0.06417	0.00211495	74.9708
rs11995919	T	C	0.01965	0.1659	0.03176	1.76e-07	35375	8	133368376	13692_154_WISP1_WISP_1	CCN4	CCN4	8	133191039	133231690	cis	8:133368376	0.01965	0.00106039	37.5491
rs113417257	C	T	0.01882	-0.1657	0.032208	2.68e-07	35376	8	132444627	13692_154_WISP1_WISP_1	CCN4	CCN4	8	133191039	133231690	cis	8:132444627	0.01882	0.00101401	35.9061
rs17665855	C	G	0.38554	0.0463	0.009104	3.66e-07	35368	8	133560907	13692_154_WISP1_WISP_1	CCN4	CCN4	8	133191039	133231690	cis	8:133560907	0.38554	0.00101568	35.9569
rs190545257	G	A	0.02005	-0.9024	0.029848	8.68e-201	35369	20	45634823	6392_7_WISP2_WISP_2	CCN5	CCN5	20	44714844	44728509	cis	20:45634823	0.02005	0.0319997	1169.15
rs11086936	G	C	0.33574	0.262	0.009107	5.31e-182	35366	20	44703166	6392_7_WISP2_WISP_2	CCN5	CCN5	20	44714844	44728509	cis	20:44703166	0.33574	0.0306178	1116.97
rs117714649	A	G	0.06688	-0.3295	0.017095	8.83e-83	35367	20	45480485	6392_7_WISP2_WISP_2	CCN5	CCN5	20	44714844	44728509	cis	20:45480485	0.06688	0.0135511	485.818
rs36112520	A	G	0.07442	-0.2973	0.016242	7.69e-75	35371	20	44374482	6392_7_WISP2_WISP_2	CCN5	CCN5	20	44714844	44728509	cis	20:44374482	0.07442	0.0121765	435.98
rs761266	C	T	0.92821	0.1826	0.016734	1.01e-27	35369	20	43830354	6392_7_WISP2_WISP_2	CCN5	CCN5	20	44714844	44728509	cis	20:43830354	0.07179	0.00444367	157.861
rs74352869	C	G	0.23785	-0.0633	0.010209	5.64e-10	35371	20	44115947	6392_7_WISP2_WISP_2	CCN5	CCN5	20	44714844	44728509	cis	20:44115947	0.23785	0.00145272	51.4559
rs2230641	G	A	0.20218	-0.0963	0.009848	1.39e-22	35344	5	87399457	9848_22_CCNH_Cyclin_H	CCNH	CCNH	5	87318416	87412930	cis	5:87399457	0.20218	0.00299175	106.052
rs498045	G	A	0.55162	0.1131	0.008053	8.31e-45	35354	11	66595526	13068_139_CCS_CCS	CCS	CCS	11	66593153	66606019	cis	11:66595526	0.44838	0.00632763	225.119
rs11557652	T	A	0.03389	-0.1539	0.0227	1.2e-11	35358	5	10256060	12569_25_CCT5_TCP_1_epsilon	CCT5	CCT5	5	10249929	10266389	cis	5:10256060	0.03389	0.00155098	54.9215
rs9350500	A	T	0.72011	-0.3582	0.006555	0	35342	6	73699314	3290_50_CD109_CD109	CD109	CD109	6	73695785	73828316	cis	6:73699314	0.27989	0.0517211	1927.52
rs138578493	T	G	0.02584	0.4807	0.025071	6.14e-82	35343	6	74661203	3290_50_CD109_CD109	CD109	CD109	6	73695785	73828316	cis	6:74661203	0.02584	0.0116332	415.97
rs7763514	T	C	0.57749	-0.1366	0.00803	6.75e-65	35338	6	73168073	3290_50_CD109_CD109	CD109	CD109	6	73695785	73828316	cis	6:73168073	0.42251	0.00910569	324.715
rs76081669	T	C	0.04658	-0.2146	0.018765	2.75e-30	35346	6	73648334	3290_50_CD109_CD109	CD109	CD109	6	73695785	73828316	cis	6:73648334	0.04658	0.00409047	145.167
rs200559724	GA	G	0.0152	0.3764	0.032993	3.8e-30	35333	6	72831073	3290_50_CD109_CD109	CD109	CD109	6	73695785	73828316	cis	6:72831073	0.0152	0.00424151	150.495
rs139277266	A	G	0.0274	-0.2606	0.024262	6.52e-27	35346	6	73863449	3290_50_CD109_CD109	CD109	CD109	6	73695785	73828316	cis	6:73863449	0.0274	0.00361963	128.397
rs28823351	T	A	0.07919	0.1431	0.014636	1.41e-22	35343	6	74385744	3290_50_CD109_CD109	CD109	CD109	6	73695785	73828316	cis	6:74385744	0.07919	0.00298641	105.859
rs113582094	G	A	0.01425	0.2702	0.035173	1.57e-14	35344	6	74318915	3290_50_CD109_CD109	CD109	CD109	6	73695785	73828316	cis	6:74318915	0.01425	0.00205108	72.6382
rs148436816	C	A	0.01251	-0.2364	0.03618	6.4e-11	35343	6	74687269	3290_50_CD109_CD109	CD109	CD109	6	73695785	73828316	cis	6:74687269	0.01251	0.00138075	48.8645
rs76819274	G	A	0.01332	-0.2135	0.03396	3.24e-10	35334	6	72794368	3290_50_CD109_CD109	CD109	CD109	6	73695785	73828316	cis	6:72794368	0.01332	0.00119814	42.3833
rs5744454	G	T	0.30745	-0.2387	0.008824	3.58e-161	35363	5	140633982	16914_104_CD14_sCD14	CD14	CD14	5	140631728	140633700	cis	5:140633982	0.30745	0.0242639	879.331
rs114928388	A	G	0.03808	0.2585	0.021339	8.89e-34	35363	5	140383553	16914_104_CD14_sCD14	CD14	CD14	5	140631728	140633700	cis	5:140383553	0.03808	0.00489539	173.957
rs192900523	A	G	0.05256	0.1272	0.01835	4.15e-12	35360	5	140024507	16914_104_CD14_sCD14	CD14	CD14	5	140631728	140633700	cis	5:140024507	0.05256	0.00161143	57.0689
rs78656209	A	G	0.04859	0.115	0.019141	1.88e-09	35357	5	139853212	16914_104_CD14_sCD14	CD14	CD14	5	140631728	140633700	cis	5:139853212	0.04859	0.00122276	43.2835
rs5744454	G	T	0.30745	-0.1895	0.008721	1.07e-104	35363	5	140633982	8969_49_CD14_CD14	CD14	CD14	5	140631728	140633700	cis	5:140633982	0.30745	0.0152923	549.15
rs114928388	A	G	0.03808	0.189	0.021038	2.62e-19	35363	5	140383553	8969_49_CD14_CD14	CD14	CD14	5	140631728	140633700	cis	5:140383553	0.03808	0.00261691	92.7795
rs3753436	C	T	0.46088	-0.1313	0.007922	1.09e-61	35361	1	145716953	17677_47_CD160_BY55	CD160	CD160	1	145719471	145739288	cis	1:145716953	0.46088	0.00856708	305.541
rs11054859	A	G	0.10581	-0.1402	0.01367	1.11e-24	35389	12	7617180	5028_59_CD163_sCD163	CD163	CD163	12	7470811	7503893	cis	12:7617180	0.10581	0.00371948	132.113
rs7303783	A	T	0.66295	0.0481	0.008801	4.63e-08	35389	12	7641368	5028_59_CD163_sCD163	CD163	CD163	12	7470811	7503893	cis	12:7641368	0.33705	0.00103394	36.6259
rs117774508	G	C	0.02868	-0.1345	0.026148	2.69e-07	35376	12	7786029	5028_59_CD163_sCD163	CD163	CD163	12	7470811	7503893	cis	12:7786029	0.02868	0.0010079	35.6893
rs138605473	T	G	0.02091	1.1741	0.017378	0	35357	19	42851501	13116_25_CD177_CD177	CD177	CD177	19	43353686	43363172	cis	19:42851501	0.02091	0.0564439	2114.95
rs4803617	A	G	0.66946	0.3659	0.00523	0	35347	19	43363506	13116_25_CD177_CD177	CD177	CD177	19	43353686	43363172	cis	19:43363506	0.33054	0.0592521	2226.17
rs7255270	C	A	0.02355	0.7549	0.028922	3.57e-150	35356	19	43279843	13116_25_CD177_CD177	CD177	CD177	19	43353686	43363172	cis	19:43279843	0.02355	0.026209	951.53
rs11668527	C	A	0.22909	0.2527	0.010423	7.57e-130	35349	19	43326524	13116_25_CD177_CD177	CD177	CD177	19	43353686	43363172	cis	19:43326524	0.22909	0.0225554	815.663
rs2355728	C	A	0.66746	0.2095	0.009312	4.28e-112	35351	19	43453182	13116_25_CD177_CD177	CD177	CD177	19	43353686	43363172	cis	19:43453182	0.33254	0.0194835	702.408
rs1962624	T	C	0.31796	-0.1443	0.009425	6.51e-53	35357	19	43707554	13116_25_CD177_CD177	CD177	CD177	19	43353686	43363172	cis	19:43707554	0.31796	0.00903119	322.208
rs201220649	TACCTCTCATTCTCTGA	T	0.0296	0.2462	0.025969	2.53e-21	35360	19	44239955	13116_25_CD177_CD177	CD177	CD177	19	43353686	43363172	cis	19:44239955	0.0296	0.00348216	123.552
rs150915794	T	G	0.0207	-0.2817	0.031159	1.56e-19	35356	19	42950538	13116_25_CD177_CD177	CD177	CD177	19	43353686	43363172	cis	19:42950538	0.0207	0.00321729	114.111
rs73050532	T	A	0.05285	0.1771	0.019796	3.68e-19	35362	19	43803080	13116_25_CD177_CD177	CD177	CD177	19	43353686	43363172	cis	19:43803080	0.05285	0.00314001	111.38
rs7619941	G	A	0.9323	0.128	0.015789	5.18e-16	35359	3	112337567	5112_73_CD200_OX2G	CD200	CD200	3	112332347	112362812	cis	3:112337567	0.0677	0.00206821	73.2772
rs186612712	A	G	0.01738	-0.1593	0.029985	1.08e-07	35359	3	112387367	5112_73_CD200_OX2G	CD200	CD200	3	112332347	112362812	cis	3:112387367	0.01738	0.000866756	30.6725
rs74642082	C	T	0.06724	0.0762	0.015795	1.4e-06	35358	3	112313838	5112_73_CD200_OX2G	CD200	CD200	3	112332347	112362812	cis	3:112313838	0.06724	0.000728346	25.7702
rs62263730	A	G	0.3474	0.1152	0.008424	1.43e-42	35363	3	112859161	5103_30_CD200R1_MO2R1	CD200R1	CD200R1	3	112921205	112975103	cis	3:112859161	0.3474	0.00601744	214.071
rs4804774	C	G	0.21725	-0.3583	0.009517	1.1303269292536e-308	35369	19	7707287	3029_52_CD209_DC_SIGN	CD209	CD209	19	7739993	7747564	cis	19:7707287	0.21725	0.0436623	1614.71
rs10411016	T	G	0.45455	-0.0755	0.008083	9.61e-21	35371	19	7680157	3029_52_CD209_DC_SIGN	CD209	CD209	19	7739993	7747564	cis	19:7680157	0.45455	0.00282658	100.257
rs55806425	G	A	0.1649	0.0887	0.010943	5.24e-16	35372	19	7655982	3029_52_CD209_DC_SIGN	CD209	CD209	19	7739993	7747564	cis	19:7655982	0.1649	0.00216689	76.8092
rs73488470	A	G	0.03993	-0.1301	0.020586	2.62e-10	35369	19	7493869	3029_52_CD209_DC_SIGN	CD209	CD209	19	7739993	7747564	cis	19:7493869	0.03993	0.00129774	45.9567
rs34840745	T	C	0.25189	-0.055	0.009194	2.2e-09	35375	19	7183786	3029_52_CD209_DC_SIGN	CD209	CD209	19	7739993	7747564	cis	19:7183786	0.25189	0.00114007	40.3737
rs34080680	TC	T	0.48396	-0.043	0.008011	7.99e-08	35374	19	8190348	3029_52_CD209_DC_SIGN	CD209	CD209	19	7739993	7747564	cis	19:8190348	0.48396	0.000923549	32.698
rs114594620	C	T	0.02348	-0.2645	0.02646	1.58e-23	35360	1	160731600	5063_12_CD244_CD244	CD244	CD244	1	160830160	160862887	cis	1:160731600	0.02348	0.00320819	113.8
rs113896482	T	C	0.03508	0.1251	0.021461	5.57e-09	35365	1	160862395	5063_12_CD244_CD244	CD244	CD244	1	160830160	160862887	cis	1:160862395	0.03508	0.00105949	37.5064
rs71634909	A	G	0.06244	-0.073	0.016375	8.27e-06	35361	1	161755036	5063_12_CD244_CD244	CD244	CD244	1	160830160	160862887	cis	1:161755036	0.06244	0.000623933	22.0754
rs116884770	T	C	0.04934	0.1167	0.019407	1.82e-09	35363	11	66904366	15491_20_CD248_CD248	CD248	CD248	11	66314494	66317044	cis	11:66904366	0.04934	0.0012776	45.2351
rs145928297	C	A	0.01307	0.2031	0.036968	3.93e-08	35361	11	67259085	15491_20_CD248_CD248	CD248	CD248	11	66314494	66317044	cis	11:67259085	0.01307	0.00106417	37.6681
rs1411262	T	C	0.25993	-0.2424	0.00887	1.91e-164	35368	9	5459419	5060_62_CD274_B7_H1	CD274	CD274	9	5450503	5470566	cis	9:5459419	0.25993	0.022606	817.976
rs6476985	T	C	0.09121	-0.0803	0.013785	5.71e-09	35367	9	5517559	5060_62_CD274_B7_H1	CD274	CD274	9	5450503	5470566	cis	9:5517559	0.09121	0.00106897	37.8447
rs7027180	G	C	0.6237	-0.0414	0.008137	3.62e-07	35369	9	4947863	5060_62_CD274_B7_H1	CD274	CD274	9	5450503	5470566	cis	9:4947863	0.3763	0.000804527	28.4766
rs117314668	C	T	0.0164	0.1385	0.03098	7.8e-06	35366	9	5978900	5060_62_CD274_B7_H1	CD274	CD274	9	5450503	5470566	cis	9:5978900	0.0164	0.000618859	21.8989
rs2706525	A	G	0.17963	-0.5624	0.007948	0	35377	17	74449620	5630_48_CD300A_CM35H	CD300A	CD300A	17	74466399	74484794	cis	17:74449620	0.17963	0.09322	3636.67
rs59728170	A	G	0.06257	0.3654	0.017389	4.91e-98	35380	17	74569905	5630_48_CD300A_CM35H	CD300A	CD300A	17	74466399	74484794	cis	17:74569905	0.06257	0.0156629	562.939
rs7225955	C	T	0.01359	-0.4124	0.036586	1.81e-29	35374	17	74434720	5630_48_CD300A_CM35H	CD300A	CD300A	17	74466399	74484794	cis	17:74434720	0.01359	0.00455978	162.027
rs1320040	C	T	0.77957	-0.1159	0.010306	2.42e-29	35372	17	74374262	5630_48_CD300A_CM35H	CD300A	CD300A	17	74466399	74484794	cis	17:74374262	0.22043	0.00461661	164.047
rs117162506	A	G	0.02242	-0.3234	0.028783	2.72e-29	35381	17	75176080	5630_48_CD300A_CM35H	CD300A	CD300A	17	74466399	74484794	cis	17:75176080	0.02242	0.00458456	162.944
rs9797243	G	A	0.26437	-0.0732	0.009635	3.02e-14	35380	17	74266521	5630_48_CD300A_CM35H	CD300A	CD300A	17	74466399	74484794	cis	17:74266521	0.26437	0.00208413	73.8862
rs6501688	G	A	0.89476	0.0953	0.013995	9.78e-12	35371	17	74055879	5630_48_CD300A_CM35H	CD300A	CD300A	17	74466399	74484794	cis	17:74055879	0.10524	0.00171042	60.5996
rs1996710	G	A	0.18788	-0.0641	0.010916	4.3e-09	35378	17	74865023	5630_48_CD300A_CM35H	CD300A	CD300A	17	74466399	74484794	cis	17:74865023	0.18788	0.00125385	44.412
rs72844326	G	T	0.04222	-0.6071	0.020092	1.45e-200	35377	17	74462952	5066_134_CD300C_CLM6	CD300C	CD300C	17	74541073	74546115	cis	17:74462952	0.04222	0.0298081	1086.86
rs117027254	T	G	0.01691	-0.3839	0.0313	1.39e-34	35374	17	74437210	5066_134_CD300C_CLM6	CD300C	CD300C	17	74541073	74546115	cis	17:74437210	0.01691	0.00490008	174.179
rs58440339	T	C	0.11302	0.1485	0.012928	1.53e-30	35380	17	74543335	5066_134_CD300C_CLM6	CD300C	CD300C	17	74541073	74546115	cis	17:74543335	0.11302	0.00442132	157.112
rs145767181	G	A	0.01163	-0.3434	0.039051	1.45e-18	35376	17	74472902	5066_134_CD300C_CLM6	CD300C	CD300C	17	74541073	74546115	cis	17:74472902	0.01163	0.002711	96.1597
rs76081401	A	G	0.01252	-0.3093	0.03727	1.05e-16	35380	17	74646399	5066_134_CD300C_CLM6	CD300C	CD300C	17	74541073	74546115	cis	17:74646399	0.01252	0.0023655	83.885
rs62064540	C	T	0.01416	-0.2703	0.034472	4.46e-15	35377	17	74175749	5066_134_CD300C_CLM6	CD300C	CD300C	17	74541073	74546115	cis	17:74175749	0.01416	0.00203982	72.3061
rs62066036	A	C	0.02284	-0.135	0.027352	7.99e-07	35377	17	73967767	5066_134_CD300C_CLM6	CD300C	CD300C	17	74541073	74546115	cis	17:73967767	0.02284	0.000813503	28.8011
rs7256201	C	T	0.30826	-0.4084	0.006205	0	35375	19	51201783	3166_92_CD33_Siglec_3	CD33	CD33	19	51225064	51243860	cis	19:51201783	0.30826	0.0711314	2708.81
rs62115996	T	C	0.11997	0.3339	0.014971	3.48e-110	35377	19	51243663	3166_92_CD33_Siglec_3	CD33	CD33	19	51225064	51243860	cis	19:51243663	0.11997	0.0235414	852.856
rs148809065	T	C	0.03191	-0.5649	0.028028	2.42e-90	35383	19	51501624	3166_92_CD33_Siglec_3	CD33	CD33	19	51225064	51243860	cis	19:51501624	0.03191	0.0197159	711.597
rs71358836	G	A	0.04918	0.3333	0.022567	2.31e-49	35380	19	51416598	3166_92_CD33_Siglec_3	CD33	CD33	19	51225064	51243860	cis	19:51416598	0.04918	0.0103893	371.412
rs147395892	T	C	0.02372	-0.3828	0.031725	1.59e-33	35372	19	51126187	3166_92_CD33_Siglec_3	CD33	CD33	19	51225064	51243860	cis	19:51126187	0.02372	0.00678677	241.688
rs45580238	T	C	0.01686	-0.4091	0.037992	4.87e-27	35377	19	51713469	3166_92_CD33_Siglec_3	CD33	CD33	19	51225064	51243860	cis	19:51713469	0.01686	0.00554832	197.367
rs61732348	C	T	0.03671	-0.2368	0.026152	1.37e-19	35370	19	50927284	3166_92_CD33_Siglec_3	CD33	CD33	19	51225064	51243860	cis	19:50927284	0.03671	0.00396584	140.822
rs75743900	C	T	0.03921	0.2204	0.025034	1.32e-18	35382	19	51496017	3166_92_CD33_Siglec_3	CD33	CD33	19	51225064	51243860	cis	19:51496017	0.03921	0.00365998	129.966
rs2305372	T	A	0.04082	0.2101	0.025182	7.23e-17	35380	19	51629072	3166_92_CD33_Siglec_3	CD33	CD33	19	51225064	51243860	cis	19:51629072	0.04082	0.00345665	122.713
rs79098837	C	G	0.03204	0.1716	0.027023	2.15e-10	35388	19	52050517	3166_92_CD33_Siglec_3	CD33	CD33	19	51225064	51243860	cis	19:52050517	0.03204	0.00182648	64.75
rs55836114	A	T	0.0295	-0.1362	0.028941	2.52e-06	35376	19	50230370	3166_92_CD33_Siglec_3	CD33	CD33	19	51225064	51243860	cis	19:50230370	0.0295	0.00106219	37.6138
rs6961069	T	C	0.4452	0.1637	0.008224	3.6e-88	35347	7	80589645	2973_15_CD36_CD36_ANTIGEN	CD36	CD36	7	80369575	80679277	cis	7:80589645	0.4452	0.0132379	474.17
rs117513167	A	G	0.03429	-0.1925	0.022518	1.25e-17	35347	7	81224577	2973_15_CD36_CD36_ANTIGEN	CD36	CD36	7	80369575	80679277	cis	7:81224577	0.03429	0.00245418	86.9563
rs6467220	C	T	0.29028	0.0506	0.009078	2.49e-08	35347	7	80516910	2973_15_CD36_CD36_ANTIGEN	CD36	CD36	7	80369575	80679277	cis	7:80516910	0.29028	0.00105496	37.3269
rs117839095	G	C	0.01419	0.1769	0.034469	2.87e-07	35345	7	81672982	2973_15_CD36_CD36_ANTIGEN	CD36	CD36	7	80369575	80679277	cis	7:81672982	0.01419	0.00087551	30.9703
rs12539929	A	G	0.72189	-0.0464	0.009183	4.35e-07	35342	7	80701323	2973_15_CD36_CD36_ANTIGEN	CD36	CD36	7	80369575	80679277	cis	7:80701323	0.27811	0.000864477	30.5771
rs61916271	A	G	0.20984	-0.0607	0.009746	4.72e-10	35391	12	6781356	3143_3_CD4_sCD4	CD4	CD4	12	6786858	6820799	cis	12:6781356	0.20984	0.00122183	43.2922
rs10746399	C	T	0.54745	-0.2398	0.008173	3.18e-189	35370	1	207770727	17682_1_CD46_CD46	CD46	CD46	1	207752037	207795513	cis	1:207770727	0.45255	0.0284931	1037.3
rs60467252	A	G	0.12495	0.0839	0.012446	1.57e-11	35370	1	207651037	17682_1_CD46_CD46	CD46	CD46	1	207752037	207795513	cis	1:207651037	0.12495	0.0015393	54.5259
rs75292891	T	C	0.06783	0.087	0.016408	1.14e-07	35366	1	208355696	17682_1_CD46_CD46	CD46	CD46	1	207752037	207795513	cis	1:208355696	0.06783	0.000957162	33.8815
rs2590697	T	C	0.03589	0.1002	0.022262	6.77e-06	35366	1	208204261	17682_1_CD46_CD46	CD46	CD46	1	207752037	207795513	cis	1:208204261	0.03589	0.000694809	24.5883
rs116492471	A	G	0.01387	0.1534	0.03458	9.16e-06	35369	1	208270318	17682_1_CD46_CD46	CD46	CD46	1	207752037	207795513	cis	1:208270318	0.01387	0.000643712	22.7808
rs1980606	A	G	0.18289	-0.2807	0.010909	5.15e-146	35356	1	160684996	3292_75_CD48_CD48	CD48	CD48	1	160678746	160711831	cis	1:160684996	0.18289	0.0235497	852.656
rs114547897	C	T	0.01444	-0.7547	0.034322	3.71e-107	35358	1	160597708	3292_75_CD48_CD48	CD48	CD48	1	160678746	160711831	cis	1:160597708	0.01444	0.0162117	582.627
rs115932947	C	T	0.01679	-0.3621	0.033515	3.29e-27	35351	1	160491847	3292_75_CD48_CD48	CD48	CD48	1	160678746	160711831	cis	1:160491847	0.01679	0.00432896	153.69
rs1136224	G	A	0.11298	-0.129	0.013398	6.06e-22	35364	1	161214307	3292_75_CD48_CD48	CD48	CD48	1	160678746	160711831	cis	1:161214307	0.11298	0.00333537	118.34
rs115251911	A	G	0.02307	-0.2263	0.027763	3.6e-16	35349	1	159812275	3292_75_CD48_CD48	CD48	CD48	1	160678746	160711831	cis	1:159812275	0.02307	0.00230839	81.7836
rs41265785	A	G	0.0109	-0.206	0.039856	2.36e-07	35358	1	160261691	3292_75_CD48_CD48	CD48	CD48	1	160678746	160711831	cis	1:160261691	0.0109	0.000915021	32.3811
rs4844574	C	G	0.22014	-0.393	0.007823	0	35370	1	207199596	5069_9_CD55_DAF	CD55	CD55	1	207321519	207386804	cis	1:207199596	0.22014	0.0530311	1980.64
rs72742944	A	G	0.05632	-0.2753	0.017933	3.44e-53	35369	1	207127988	5069_9_CD55_DAF	CD55	CD55	1	207321519	207386804	cis	1:207127988	0.05632	0.00805619	287.237
rs12032925	G	T	0.13016	-0.0881	0.012355	9.97e-13	35368	1	208107752	5069_9_CD55_DAF	CD55	CD55	1	207321519	207386804	cis	1:208107752	0.13016	0.00175751	62.2657
rs148838761	T	G	0.03459	-0.1538	0.022591	9.9e-12	35374	1	207061657	5069_9_CD55_DAF	CD55	CD55	1	207321519	207386804	cis	1:207061657	0.03459	0.00157981	55.9695
rs2179634	A	G	0.32448	0.059	0.008954	4.43e-11	35369	1	207889722	5069_9_CD55_DAF	CD55	CD55	1	207321519	207386804	cis	1:207889722	0.32448	0.00152602	54.0532
rs61789227	G	A	0.02109	0.6656	0.027448	6.7e-130	35344	1	116537006	10938_13_CD58_sLFA_3	CD58	CD58	1	116514534	116571039	cis	1:116537006	0.02109	0.0182926	658.544
rs74517097	G	T	0.02467	0.1442	0.025476	1.51e-08	35352	1	117009018	10938_13_CD58_sLFA_3	CD58	CD58	1	116514534	116571039	cis	1:117009018	0.02467	0.00100065	35.4083
rs4044773	G	A	0.01333	0.1745	0.035686	1.01e-06	35346	1	116635447	10938_13_CD58_sLFA_3	CD58	CD58	1	116514534	116571039	cis	1:116635447	0.01333	0.000800982	28.3326
rs831630	T	C	0.32663	-0.1828	0.008567	5.1e-101	35356	11	33721473	11514_196_CD59_CD59	CD59	CD59	11	33703010	33736479	cis	11:33721473	0.32663	0.0146991	527.426
rs10836121	T	C	0.51682	-0.0712	0.008107	1.6e-18	35357	11	33848167	11514_196_CD59_CD59	CD59	CD59	11	33703010	33736479	cis	11:33848167	0.48318	0.00253185	89.7408
rs4756046	A	C	0.91895	0.092	0.014961	7.77e-10	35357	11	33821025	11514_196_CD59_CD59	CD59	CD59	11	33703010	33736479	cis	11:33821025	0.08105	0.00126081	44.6323
rs2765501	A	G	0.46691	0.2995	0.008306	1.03e-284	35364	1	157834858	3293_2_CD5L_CD5L	CD5L	CD5L	1	157830911	157898256	cis	1:157834858	0.46691	0.0446537	1652.85
rs113224872	T	C	0.02599	-0.2748	0.02609	6.11e-26	35362	1	157925662	3293_2_CD5L_CD5L	CD5L	CD5L	1	157830911	157898256	cis	1:157925662	0.02599	0.00382325	135.709
rs115729754	C	G	0.0256	-0.2161	0.026771	6.9e-16	35361	1	157948102	3293_2_CD5L_CD5L	CD5L	CD5L	1	157830911	157898256	cis	1:157948102	0.0256	0.00232979	82.5714
rs7515435	G	A	0.14056	-0.0809	0.012128	2.55e-11	35363	1	158494424	3293_2_CD5L_CD5L	CD5L	CD5L	1	157830911	157898256	cis	1:158494424	0.14056	0.00158126	56.0036
rs12138119	T	C	0.28453	0.0587	0.009376	3.84e-10	35359	1	158074629	3293_2_CD5L_CD5L	CD5L	CD5L	1	157830911	157898256	cis	1:158074629	0.28453	0.0014029	49.6719
rs41273541	C	T	0.04639	0.1196	0.020087	2.62e-09	35358	1	158776888	3293_2_CD5L_CD5L	CD5L	CD5L	1	157830911	157898256	cis	1:158776888	0.04639	0.00126557	44.8023
rs184469798	T	G	0.01321	-0.2732	0.034699	3.45e-15	35370	17	7350302	18922_27_CD68_CD68	CD68	CD68	17	7579491	7582111	cis	17:7350302	0.01321	0.00194589	68.9565
rs147621831	A	G	0.03085	-0.1721	0.024091	9.09e-13	35374	17	6951505	18922_27_CD68_CD68	CD68	CD68	17	7579491	7582111	cis	17:6951505	0.03085	0.00177108	62.7578
rs72842820	A	G	0.16717	0.0505	0.010879	3.45e-06	35373	17	7425815	18922_27_CD68_CD68	CD68	CD68	17	7579491	7582111	cis	17:7425815	0.16717	0.000710113	25.1353
rs3176831	T	C	0.04122	-0.4495	0.019569	9.29e-117	35011	17	82314615	12008_3_CD7_CD7	CD7	CD7	17	82314868	82317608	cis	17:82314615	0.04122	0.0159704	568.183
rs118126964	T	C	0.02107	0.1994	0.027265	2.6e-13	35021	17	82218823	12008_3_CD7_CD7	CD7	CD7	17	82314868	82317608	cis	17:82218823	0.02107	0.0016402	57.5325
rs142801806	A	G	0.02315	0.1558	0.025793	1.54e-09	35023	17	81680488	12008_3_CD7_CD7	CD7	CD7	17	82314868	82317608	cis	17:81680488	0.02315	0.00109785	38.4901
rs117850386	G	C	0.02277	0.1457	0.026348	3.2e-08	35013	17	82357560	12008_3_CD7_CD7	CD7	CD7	17	82314868	82317608	cis	17:82357560	0.02277	0.000944733	33.1073
rs12051750	C	G	0.24742	-0.0446	0.009203	1.26e-06	35002	17	82508900	12008_3_CD7_CD7	CD7	CD7	17	82314868	82317608	cis	17:82508900	0.24742	0.000740776	25.9464
rs34791102	A	G	0.06974	0.2264	0.015734	6.05e-47	35351	9	35612981	7009_8_CD72_CD72	CD72	CD72	9	35609982	35646810	cis	9:35612981	0.06974	0.00665073	236.671
rs10972306	T	C	0.01747	0.2161	0.030133	7.42e-13	35351	9	35083802	7009_8_CD72_CD72	CD72	CD72	9	35609982	35646810	cis	9:35083802	0.01747	0.00160316	56.7613
rs113212918	ATG	A	0.23112	-0.0479	0.009521	4.88e-07	35351	9	35259765	7009_8_CD72_CD72	CD72	CD72	9	35609982	35646810	cis	9:35259765	0.23112	0.00081545	28.8489
rs2681406	C	T	0.21909	0.0686	0.009582	8.12e-13	35369	3	122063038	5337_64_CD86_B7_2	CD86	CD86	3	122055362	122121139	cis	3:122063038	0.21909	0.00161028	57.0427
rs3020728	C	A	0.19571	0.3939	0.007981	0	35345	2	86786648	15462_28_CD8A_CD8A	CD8A	CD8A	2	86784610	86808396	cis	2:86786648	0.19571	0.0488458	1815.01
rs80170993	G	A	0.03625	-0.2218	0.0227	1.5e-22	35344	2	86248090	15462_28_CD8A_CD8A	CD8A	CD8A	2	86784610	86808396	cis	2:86248090	0.03625	0.00343736	121.902
rs115029613	A	G	0.02165	0.1575	0.02834	2.74e-08	35329	2	87013477	15462_28_CD8A_CD8A	CD8A	CD8A	2	86784610	86808396	cis	2:87013477	0.02165	0.00105086	37.1626
rs114731338	C	A	0.01518	0.1745	0.034097	3.09e-07	35342	2	85802437	15462_28_CD8A_CD8A	CD8A	CD8A	2	86784610	86808396	cis	2:85802437	0.01518	0.000910436	32.2041
rs17682515	C	A	0.31648	-0.0465	0.008899	1.74e-07	35367	20	23078642	14136_234_CD93_C1QR1	CD93	CD93	20	23079360	23086324	cis	20:23078642	0.31648	0.000935478	33.1141
rs2276862	G	C	0.17419	-0.2934	0.010682	4.47e-166	35346	3	45146293	16818_200_CDCP1_CDCP1	CDCP1	CDCP1	3	45082277	45146422	cis	3:45146293	0.17419	0.0247659	897.554
rs17077267	T	C	0.16479	-0.1568	0.01112	3.74e-45	35345	3	45097023	16818_200_CDCP1_CDCP1	CDCP1	CDCP1	3	45082277	45146422	cis	3:45097023	0.16479	0.00676782	240.825
rs73064389	T	C	0.06704	0.108	0.016223	2.79e-11	35347	3	45357453	16818_200_CDCP1_CDCP1	CDCP1	CDCP1	3	45082277	45146422	cis	3:45357453	0.06704	0.00145907	51.646
rs4682944	T	C	0.18911	0.0645	0.010483	7.62e-10	35346	3	44188243	16818_200_CDCP1_CDCP1	CDCP1	CDCP1	3	45082277	45146422	cis	3:44188243	0.18911	0.00127593	45.154
rs12444373	G	C	0.03125	0.1144	0.02333	9.41e-07	35312	16	88498177	11215_6_CDH15_CAD15	CDH15	CDH15	16	89171748	89195492	cis	16:88498177	0.03125	0.000792399	28.0018
rs7833351	A	G	0.68819	-0.2677	0.00861	3.28e-212	35351	8	94169950	16613_3_CDH17_CAD17	CDH17	CDH17	8	94127162	94217303	cis	8:94169950	0.31181	0.0307557	1121.68
rs2446871	A	C	0.46959	0.1451	0.008125	2.48e-71	35351	8	94152281	16613_3_CDH17_CAD17	CDH17	CDH17	8	94127162	94217303	cis	8:94152281	0.46959	0.0104881	374.672
rs7839227	T	C	0.27942	-0.0813	0.009046	2.52e-19	35352	8	93239985	16613_3_CDH17_CAD17	CDH17	CDH17	8	94127162	94217303	cis	8:93239985	0.27942	0.00266165	94.3404
rs3115920	T	C	0.05921	-0.15	0.017266	3.71e-18	35351	8	93940980	16613_3_CDH17_CAD17	CDH17	CDH17	8	94127162	94217303	cis	8:93940980	0.05921	0.00250669	88.8316
rs11649312	A	G	0.68547	0.1525	0.008668	2.75e-69	35367	16	66395395	2819_23_CDH5_Cadherin_5	CDH5	CDH5	16	66366690	66404784	cis	16:66395395	0.31453	0.0100281	358.237
rs3760043	A	G	0.16742	0.069	0.010781	1.55e-10	35367	16	66366273	2819_23_CDH5_Cadherin_5	CDH5	CDH5	16	66366690	66404784	cis	16:66366273	0.16742	0.00132728	47.0015
rs12360820	C	A	0.82225	0.0702	0.010525	2.57e-11	35357	11	620927	9962_1_CDHR5_MUCDL	CDHR5	CDHR5	11	616577	626078	cis	11:620927	0.17775	0.00144052	51.0029
rs236448	C	A	0.35879	0.0385	0.008454	5.27e-06	35356	6	36735318	18291_8_CDKN1A_p21	CDKN1A	CDKN1A	6	36676460	36687337	cis	6:36735318	0.35879	0.000682012	24.1283
rs111909987	G	C	0.09925	0.1207	0.013335	1.42e-19	35371	12	12699174	3719_2_CDKN1B_p27Kip1	CDKN1B	CDKN1B	12	12685498	12722369	cis	12:12699174	0.09925	0.00260483	92.3708
rs61738953	G	C	0.0401	-0.757	0.020946	5.29e-286	35366	10	14820083	4962_52_CDNF_ARMEL	CDNF	CDNF	10	14819245	14838575	cis	10:14820083	0.0401	0.0441156	1632.11
rs146460991	AT	A	0.03139	0.3148	0.023163	4.56e-42	35366	10	14898440	4962_52_CDNF_ARMEL	CDNF	CDNF	10	14819245	14838575	cis	10:14898440	0.03139	0.00602615	214.401
rs79688957	C	T	0.02868	-0.2483	0.024532	4.44e-24	35367	10	14138082	4962_52_CDNF_ARMEL	CDNF	CDNF	10	14819245	14838575	cis	10:14138082	0.02868	0.00343499	121.897
rs79088080	A	G	0.01246	-0.3312	0.03748	9.85e-19	35368	10	14565121	4962_52_CDNF_ARMEL	CDNF	CDNF	10	14819245	14838575	cis	10:14565121	0.01246	0.0026995	95.729
rs17340890	A	G	0.05736	-0.1456	0.017742	2.28e-16	35367	10	14502082	4962_52_CDNF_ARMEL	CDNF	CDNF	10	14819245	14838575	cis	10:14502082	0.05736	0.00229249	81.2603
rs116919909	A	G	0.01642	-0.1944	0.032243	1.65e-09	35365	10	15578815	4962_52_CDNF_ARMEL	CDNF	CDNF	10	14819245	14838575	cis	10:15578815	0.01642	0.00122069	43.22
rs140739525	C	G	0.05423	0.0925	0.018135	3.38e-07	35366	10	15019678	4962_52_CDNF_ARMEL	CDNF	CDNF	10	14819245	14838575	cis	10:15019678	0.05423	0.000877685	31.0657
rs150621438	A	T	0.02798	-0.1199	0.025079	1.75e-06	35364	10	15764777	4962_52_CDNF_ARMEL	CDNF	CDNF	10	14819245	14838575	cis	10:15764777	0.02798	0.000781972	27.6737
rs7120521	T	C	0.07575	-0.6652	0.012478	0	35368	11	126012278	4541_49_CDON_CDON	CDON	CDON	11	125955796	126063335	cis	11:126012278	0.07575	0.0619593	2335.99
rs562672	T	C	0.62786	0.0949	0.00853	9.43e-29	35367	11	126113569	4541_49_CDON_CDON	CDON	CDON	11	125955796	126063335	cis	11:126113569	0.37214	0.00420854	149.464
rs657225	A	G	0.91198	-0.1393	0.014826	5.7e-21	35367	11	126135963	4541_49_CDON_CDON	CDON	CDON	11	125955796	126063335	cis	11:126135963	0.08802	0.00311529	110.517
rs61029109	C	G	0.27379	-0.0714	0.009223	9.79e-15	35373	11	125973136	4541_49_CDON_CDON	CDON	CDON	11	125955796	126063335	cis	11:125973136	0.27379	0.00202725	71.8513
rs3740915	T	C	0.05962	-0.0925	0.017631	1.55e-07	35376	11	126304143	4541_49_CDON_CDON	CDON	CDON	11	125955796	126063335	cis	11:126304143	0.05962	0.00095942	33.9711
rs3130486	T	C	0.22293	0.0515	0.009984	2.49e-07	35439	6	31755003	7085_81_CDSN_CDSN	CDSN	CDSN	6	31115087	31120446	cis	6:31755003	0.22293	0.00091891	32.5934
rs12459454	G	A	0.32116	-0.0737	0.008787	4.96e-17	35374	19	41759235	18873_8_CEACAM8_CEAM8	CEACAM8	CEACAM8	19	42580243	42595055	cis	19:41759235	0.32116	0.00236839	83.9737
rs79372395	C	G	0.08066	-0.098	0.015091	8.36e-11	35369	19	42555926	18873_8_CEACAM8_CEAM8	CEACAM8	CEACAM8	19	42580243	42595055	cis	19:42555926	0.08066	0.00142435	50.4468
rs77402741	C	T	0.16813	0.0534	0.010983	1.16e-06	35368	19	43477077	18873_8_CEACAM8_CEAM8	CEACAM8	CEACAM8	19	42580243	42595055	cis	19:43477077	0.16813	0.000797651	28.2323
rs592267	T	C	0.02368	0.9701	0.027683	5.06e-269	35372	9	133065586	9796_4_CEL_CEL	CEL	CEL	9	133061981	133071861	cis	9:133065586	0.02368	0.0435148	1609.14
rs74673858	C	T	0.02982	0.3509	0.02473	1.07e-45	35367	9	132987670	9796_4_CEL_CEL	CEL	CEL	9	133061981	133071861	cis	9:132987670	0.02982	0.00712454	253.767
rs72759453	T	C	0.01281	0.4868	0.0385	1.21e-36	35368	9	132974013	9796_4_CEL_CEL	CEL	CEL	9	133061981	133071861	cis	9:132974013	0.01281	0.00599351	213.244
rs9286383	T	A	0.90663	-0.1405	0.014804	2.3e-21	35363	9	133550072	9796_4_CEL_CEL	CEL	CEL	9	133061981	133071861	cis	9:133550072	0.09337	0.00334211	118.576
rs9722384	A	G	0.04976	0.1666	0.019695	2.7e-17	35368	9	133768484	9796_4_CEL_CEL	CEL	CEL	9	133061981	133071861	cis	9:133768484	0.04976	0.00262479	93.0724
rs11507717	C	A	0.62027	-0.0714	0.008851	7.22e-16	35360	9	133536484	9796_4_CEL_CEL	CEL	CEL	9	133061981	133071861	cis	9:133536484	0.37973	0.0024015	85.1165
rs400924	T	C	0.14706	0.0802	0.012197	4.85e-11	35369	9	133881082	9796_4_CEL_CEL	CEL	CEL	9	133061981	133071861	cis	9:133881082	0.14706	0.00161359	57.1599
rs34170541	G	T	0.08244	0.0949	0.01545	8.14e-10	35372	9	133101979	9796_4_CEL_CEL	CEL	CEL	9	133061981	133071861	cis	9:133101979	0.08244	0.0013625	48.2572
rs106908	A	G	0.15047	0.0552	0.012037	4.52e-06	35365	9	133996487	9796_4_CEL_CEL	CEL	CEL	9	133061981	133071861	cis	9:133996487	0.15047	0.000778999	27.5692
rs78880003	T	C	0.06114	-0.2027	0.017514	5.62e-31	35382	1	15414434	7140_1_CELA2A_ELA2A	CELA2A	CELA2A	1	15456728	15472091	cis	1:15414434	0.06114	0.00471698	167.678
rs3181471	A	G	0.04393	0.0964	0.020433	2.38e-06	35384	1	15463518	7140_1_CELA2A_ELA2A	CELA2A	CELA2A	1	15456728	15472091	cis	1:15463518	0.04393	0.000780612	27.6412
rs10781033	C	T	0.70059	0.1632	0.008754	1.44e-77	35352	9	71649289	8992_1_TMEM2_TMEM2	CEMIP2	CEMIP2	9	71683366	71816690	cis	9:71649289	0.29941	0.0111738	399.457
rs13293927	A	G	0.29785	0.0488	0.008752	2.47e-08	35351	9	71630181	8992_1_TMEM2_TMEM2	CEMIP2	CEMIP2	9	71683366	71816690	cis	9:71630181	0.29785	0.000996087	35.2458
rs3859101	A	G	0.04384	-0.1116	0.019939	2.18e-08	35367	16	55833669	15487_164_CES1_carboxylesterase__liver	CES1	CES1	16	55802851	55833337	cis	16:55833669	0.04384	0.00104414	36.9647
rs4873	G	C	0.28903	-0.0794	0.008817	2.14e-19	35343	5	90407824	17410_5_CETN3_CETN3	CETN3	CETN3	5	90392257	90409766	cis	5:90407824	0.28903	0.00259099	91.8059
rs59430498	G	C	0.0397	0.0911	0.020082	5.72e-06	35345	5	90929474	17410_5_CETN3_CETN3	CETN3	CETN3	5	90392257	90409766	cis	5:90929474	0.0397	0.000632797	22.3791
rs1042663	A	G	0.09002	0.5585	0.011423	0	35441	6	31937353	4129_72_CFB_Factor_B	CFB	CFB	6	31945650	31952086	cis	6:31937353	0.09002	0.0511031	1908.58
rs7746553	G	C	0.1265	0.2766	0.012578	3.51e-107	35441	6	31928196	4129_72_CFB_Factor_B	CFB	CFB	6	31945650	31952086	cis	6:31928196	0.1265	0.0169078	609.502
rs429150	C	T	0.48245	0.1657	0.00837	3.12e-87	35441	6	32107786	4129_72_CFB_Factor_B	CFB	CFB	6	31945650	31952086	cis	6:32107786	0.48245	0.0137113	492.671
rs11758964	C	T	0.02803	-0.4176	0.025397	9.41e-61	35441	6	31478589	4129_72_CFB_Factor_B	CFB	CFB	6	31945650	31952086	cis	6:31478589	0.02803	0.00950226	339.981
rs72878039	G	A	0.01756	-0.2223	0.031952	3.47e-12	35440	6	31373018	4129_72_CFB_Factor_B	CFB	CFB	6	31945650	31952086	cis	6:31373018	0.01756	0.00170506	60.5271
rs3115564	G	C	0.21199	0.0502	0.010288	1.06e-06	35438	6	32263308	4129_72_CFB_Factor_B	CFB	CFB	6	31945650	31952086	cis	6:32263308	0.21199	0.000841947	29.8604
rs10469327	T	C	0.92864	-0.236	0.016532	3.12e-46	35315	19	858376	2946_52_CFD_Factor_D	CFD	CFD	19	859453	867884	cis	19:858376	0.07136	0.0073817	262.608
rs187211507	C	G	0.02363	0.263	0.027878	3.95e-21	35315	19	863471	2946_52_CFD_Factor_D	CFD	CFD	19	859453	867884	cis	19:863471	0.02363	0.00319168	113.069
rs74520045	T	C	0.06667	0.1317	0.017	9.4e-15	35318	19	925677	2946_52_CFD_Factor_D	CFD	CFD	19	859453	867884	cis	19:925677	0.06667	0.00215857	76.3972
rs117778730	G	T	0.05015	0.1353	0.019432	3.34e-12	35319	19	1098280	2946_52_CFD_Factor_D	CFD	CFD	19	859453	867884	cis	19:1098280	0.05015	0.00174402	61.7012
rs147416397	C	T	0.03043	-0.1648	0.024668	2.38e-11	35318	19	897601	2946_52_CFD_Factor_D	CFD	CFD	19	859453	867884	cis	19:897601	0.03043	0.0016026	56.6883
rs28591229	A	C	0.02592	0.1524	0.026255	6.45e-09	35315	19	858296	2946_52_CFD_Factor_D	CFD	CFD	19	859453	867884	cis	19:858296	0.02592	0.00117282	41.4642
rs3746136	A	G	0.03149	0.1331	0.024163	3.62e-08	35312	19	812658	2946_52_CFD_Factor_D	CFD	CFD	19	859453	867884	cis	19:812658	0.03149	0.00108059	38.1971
rs70620	A	G	0.18186	-0.2752	0.010319	1.09e-156	35339	1	196735867	4159_130_CFH_Factor_H	CFH	CFH	1	196651754	196752476	cis	1:196735867	0.18186	0.0225368	814.744
rs12735282	C	A	0.01402	-0.2514	0.034695	4.29e-13	35339	1	195785528	4159_130_CFH_Factor_H	CFH	CFH	1	196651754	196752476	cis	1:195785528	0.01402	0.00174734	61.8537
rs2786106	C	T	0.76161	-0.0552	0.009493	6.07e-09	35336	1	197342098	4159_130_CFH_Factor_H	CFH	CFH	1	196651754	196752476	cis	1:197342098	0.23839	0.00110644	39.1383
rs191039345	C	G	0.03273	0.1073	0.022809	2.55e-06	35338	1	197027056	4159_130_CFH_Factor_H	CFH	CFH	1	196651754	196752476	cis	1:197027056	0.03273	0.000728993	25.7785
rs17573790	C	A	0.0808	-0.6785	0.010391	0	35338	1	196640266	15468_14_CFHR1_FHR1	CFHR1	CFHR1	1	196819731	196837159	cis	1:196640266	0.0808	0.0683835	2593.77
rs76916712	C	T	0.03214	-0.7471	0.022371	1.58e-244	35338	1	196866636	15468_14_CFHR1_FHR1	CFHR1	CFHR1	1	196819731	196837159	cis	1:196866636	0.03214	0.0347253	1271.2
rs72485111	T	C	0.11968	0.2632	0.012336	5.23e-101	35338	1	196840958	15468_14_CFHR1_FHR1	CFHR1	CFHR1	1	196819731	196837159	cis	1:196840958	0.11968	0.014597	523.441
rs79172097	G	T	0.01293	-0.7002	0.034693	1.39e-90	35338	1	196503855	15468_14_CFHR1_FHR1	CFHR1	CFHR1	1	196819731	196837159	cis	1:196503855	0.01293	0.0125147	447.824
rs72738655	T	C	0.04906	0.242	0.018421	2.02e-39	35338	1	197182646	15468_14_CFHR1_FHR1	CFHR1	CFHR1	1	196819731	196837159	cis	1:197182646	0.04906	0.00546439	194.15
rs33987824	A	G	0.05304	0.1916	0.017583	1.19e-27	35338	1	197129196	15468_14_CFHR1_FHR1	CFHR1	CFHR1	1	196819731	196837159	cis	1:197129196	0.05304	0.0036877	130.791
rs143098870	A	T	0.01489	-0.3332	0.032775	2.8e-24	35339	1	195828034	15468_14_CFHR1_FHR1	CFHR1	CFHR1	1	196819731	196837159	cis	1:195828034	0.01489	0.00325701	115.469
rs4598443	T	A	0.05848	0.1572	0.016926	1.58e-20	35338	1	196581456	15468_14_CFHR1_FHR1	CFHR1	CFHR1	1	196819731	196837159	cis	1:196581456	0.05848	0.00272127	96.4213
rs113779923	C	A	0.07357	-0.1083	0.015274	1.34e-12	35339	1	195873372	15468_14_CFHR1_FHR1	CFHR1	CFHR1	1	196819731	196837159	cis	1:195873372	0.07357	0.00159882	56.5881
rs76456535	C	T	0.04643	-0.7029	0.010914	0	35337	1	196250626	15584_9_CFHR2_FHR2	CFHR2	CFHR2	1	196943738	196959622	cis	1:196250626	0.04643	0.043749	1616.6
rs12134610	G	A	0.0995	-0.554	0.007711	0	35338	1	196453696	15584_9_CFHR2_FHR2	CFHR2	CFHR2	1	196943738	196959622	cis	1:196453696	0.0995	0.0549992	2056.56
rs10922249	C	T	0.39657	0.2631	0.007756	3.17e-252	35341	1	197546851	15584_9_CFHR2_FHR2	CFHR2	CFHR2	1	196943738	196959622	cis	1:197546851	0.39657	0.0331298	1210.89
rs17696917	C	T	0.01912	-0.8972	0.027601	8.89e-232	35337	1	196275511	15584_9_CFHR2_FHR2	CFHR2	CFHR2	1	196943738	196959622	cis	1:196275511	0.01912	0.0301934	1100.1
rs61820754	G	C	0.0222	0.4529	0.025791	4.98e-69	35338	1	196469114	15584_9_CFHR2_FHR2	CFHR2	CFHR2	1	196943738	196959622	cis	1:196469114	0.0222	0.00890508	317.497
rs72742281	A	G	0.04457	-0.2972	0.018445	2.09e-58	35338	1	195957627	15584_9_CFHR2_FHR2	CFHR2	CFHR2	1	196943738	196959622	cis	1:195957627	0.04457	0.00752262	267.834
rs12035228	A	G	0.25269	0.1371	0.0088	1.01e-54	35337	1	196110779	15584_9_CFHR2_FHR2	CFHR2	CFHR2	1	196943738	196959622	cis	1:196110779	0.25269	0.00709894	252.635
rs150613411	A	C	0.01147	0.5378	0.038026	2.06e-45	35338	1	196676504	15584_9_CFHR2_FHR2	CFHR2	CFHR2	1	196943738	196959622	cis	1:196676504	0.01147	0.00655881	233.292
rs144779856	T	C	0.01821	0.2812	0.028135	1.61e-23	35338	1	196988002	15584_9_CFHR2_FHR2	CFHR2	CFHR2	1	196943738	196959622	cis	1:196988002	0.01821	0.00282741	100.193
rs150743479	A	G	0.01774	0.1314	0.029661	9.42e-06	35338	1	195967116	15584_9_CFHR2_FHR2	CFHR2	CFHR2	1	196943738	196959622	cis	1:195967116	0.01774	0.000601729	21.2755
rs10922098	T	C	0.59989	-0.108	0.007987	1.17e-41	35338	1	196695521	16836_1_CFHR3_FHR3	CFHR3	CFHR3	1	196774813	196795407	cis	1:196695521	0.40011	0.00559923	198.969
rs2477355	A	C	0.35483	-0.4613	0.004613	0	35337	1	196271205	6471_53_CFHR4_FHR4	CFHR4	CFHR4	1	196888014	196918795	cis	1:196271205	0.35483	0.0974297	3814.31
rs186546458	G	C	0.04461	0.7482	0.010882	0	35338	1	196845929	6471_53_CFHR4_FHR4	CFHR4	CFHR4	1	196888014	196918795	cis	1:196845929	0.04461	0.0477176	1770.64
rs184080912	A	C	0.045	0.8453	0.010881	0	35338	1	196880806	6471_53_CFHR4_FHR4	CFHR4	CFHR4	1	196888014	196918795	cis	1:196880806	0.045	0.061414	2312.12
rs61820754	G	C	0.0222	0.7522	0.026973	3.83e-171	35338	1	196469114	6471_53_CFHR4_FHR4	CFHR4	CFHR4	1	196888014	196918795	cis	1:196469114	0.0222	0.024564	889.853
rs12086740	T	C	0.0243	0.5902	0.026497	6.61e-110	35341	1	197896749	6471_53_CFHR4_FHR4	CFHR4	CFHR4	1	196888014	196918795	cis	1:197896749	0.0243	0.0165178	593.525
rs148789508	A	G	0.01251	-0.5697	0.035536	7.69e-58	35337	1	196146044	6471_53_CFHR4_FHR4	CFHR4	CFHR4	1	196888014	196918795	cis	1:196146044	0.01251	0.00801886	285.637
rs12746361	T	G	0.02967	0.3559	0.023116	1.73e-53	35338	1	196657673	6471_53_CFHR4_FHR4	CFHR4	CFHR4	1	196888014	196918795	cis	1:196657673	0.02967	0.00729328	259.609
rs150298425	C	T	0.03518	0.3213	0.02171	1.47e-49	35338	1	196633164	6471_53_CFHR4_FHR4	CFHR4	CFHR4	1	196888014	196918795	cis	1:196633164	0.03518	0.00700799	249.382
rs115122843	A	G	0.01019	0.575	0.038856	1.5e-49	35339	1	197345458	6471_53_CFHR4_FHR4	CFHR4	CFHR4	1	196888014	196918795	cis	1:197345458	0.01019	0.00666948	237.262
rs116324039	A	G	0.02163	0.2431	0.028288	8.42e-18	35340	1	195934275	6471_53_CFHR4_FHR4	CFHR4	CFHR4	1	196888014	196918795	cis	1:195934275	0.02163	0.00250126	88.6113
rs142565493	T	C	0.01549	0.1969	0.032629	1.6e-09	35338	1	196870713	6471_53_CFHR4_FHR4	CFHR4	CFHR4	1	196888014	196918795	cis	1:196870713	0.01549	0.00118248	41.8335
rs12035228	A	G	0.25269	-0.0423	0.009274	5.09e-06	35337	1	196110779	6471_53_CFHR4_FHR4	CFHR4	CFHR4	1	196888014	196918795	cis	1:196110779	0.25269	0.000675771	23.8945
rs76309476	T	C	0.03038	-0.9561	0.01896	0	35336	1	196347537	16055_3_CFHR5_complement_factor_H_related_5	CFHR5	CFHR5	1	196975010	197009678	cis	1:196347537	0.03038	0.053855	2011.23
rs462382	G	A	0.39164	-0.2611	0.00788	9.32e-241	35335	1	196833228	16055_3_CFHR5_complement_factor_H_related_5	CFHR5	CFHR5	1	196975010	197009678	cis	1:196833228	0.39164	0.0324856	1186.35
rs138320780	C	T	0.01268	-0.799	0.035008	2.7e-115	35338	1	196879364	16055_3_CFHR5_complement_factor_H_related_5	CFHR5	CFHR5	1	196975010	197009678	cis	1:196879364	0.01268	0.0159846	574.006
rs114887287	C	T	0.02969	0.3395	0.023324	5.34e-48	35338	1	197134976	16055_3_CFHR5_complement_factor_H_related_5	CFHR5	CFHR5	1	196975010	197009678	cis	1:197134976	0.02969	0.00664095	236.233
rs115660785	A	G	0.07418	0.1906	0.015156	2.87e-36	35338	1	197074127	16055_3_CFHR5_complement_factor_H_related_5	CFHR5	CFHR5	1	196975010	197009678	cis	1:197074127	0.07418	0.00498987	177.206
rs12035228	A	G	0.25269	0.0791	0.009249	1.21e-17	35337	1	196110779	16055_3_CFHR5_complement_factor_H_related_5	CFHR5	CFHR5	1	196975010	197009678	cis	1:196110779	0.25269	0.00236304	83.6959
rs112634009	A	G	0.03329	0.1604	0.022001	3.09e-13	35338	1	197080452	16055_3_CFHR5_complement_factor_H_related_5	CFHR5	CFHR5	1	196975010	197009678	cis	1:197080452	0.03329	0.00165596	58.6119
rs76456535	C	T	0.04643	-0.1312	0.018992	4.9e-12	35337	1	196250626	16055_3_CFHR5_complement_factor_H_related_5	CFHR5	CFHR5	1	196975010	197009678	cis	1:196250626	0.04643	0.00152422	53.9407
rs34050381	G	C	0.0468	-0.1293	0.019273	1.96e-11	35338	1	196677259	16055_3_CFHR5_complement_factor_H_related_5	CFHR5	CFHR5	1	196975010	197009678	cis	1:196677259	0.0468	0.00149162	52.7865
rs140171490	T	A	0.0206	0.1588	0.029137	5.03e-08	35339	1	196719905	16055_3_CFHR5_complement_factor_H_related_5	CFHR5	CFHR5	1	196975010	197009678	cis	1:196719905	0.0206	0.00101756	35.994
rs147707999	G	A	0.02346	0.1272	0.026144	1.14e-06	35338	1	196823577	16055_3_CFHR5_complement_factor_H_related_5	CFHR5	CFHR5	1	196975010	197009678	cis	1:196823577	0.02346	0.000741348	26.2157
rs13117504	G	C	0.3832	0.1976	0.008335	3.08e-124	35357	4	109737700	2567_5_CFI_Factor_I	CFI	CFI	4	109731008	109802150	cis	4:109737700	0.3832	0.0184575	664.837
rs4355391	C	T	0.24531	0.0835	0.009447	9.65e-19	35356	4	109777388	2567_5_CFI_Factor_I	CFI	CFI	4	109731008	109802150	cis	4:109777388	0.24531	0.00258159	91.5057
rs12504835	G	C	0.14672	-0.0791	0.011643	1.09e-11	35356	4	109829604	2567_5_CFI_Factor_I	CFI	CFI	4	109731008	109802150	cis	4:109829604	0.14672	0.00156662	55.4732
rs6855357	C	T	0.98308	-0.1869	0.03268	1.07e-08	35352	4	110142163	2567_5_CFI_Factor_I	CFI	CFI	4	109731008	109802150	cis	4:110142163	0.01692	0.00116208	41.1275
rs6571678	G	A	0.14396	0.1538	0.0111	1.18e-43	35363	14	34716139	15339_32_CFL2_COF2	CFL2	CFL2	14	34709113	34714823	cis	14:34716139	0.14396	0.00583013	207.368
rs10150395	G	A	0.27162	0.042	0.008772	1.69e-06	35364	14	34739265	15339_32_CFL2_COF2	CFL2	CFL2	14	34709113	34714823	cis	14:34739265	0.27162	0.000697989	24.6995
rs143678942	A	G	0.04834	0.0869	0.018299	2.05e-06	35361	14	34459725	15339_32_CFL2_COF2	CFL2	CFL2	14	34709113	34714823	cis	14:34459725	0.04834	0.000694797	24.5844
rs28590506	A	G	0.32347	-0.0515	0.00878	4.48e-09	35357	17	50457426	13460_4_CHAD_CHAD	CHAD	CHAD	17	50464496	50468906	cis	17:50457426	0.32347	0.00116082	41.0885
rs111286707	T	C	0.01779	-0.148	0.031535	2.69e-06	35354	17	50207820	13460_4_CHAD_CHAD	CHAD	CHAD	17	50464496	50468906	cis	17:50207820	0.01779	0.00076548	27.082
rs77585231	G	C	0.11398	0.0584	0.012881	5.79e-06	35356	17	50581889	13460_4_CHAD_CHAD	CHAD	CHAD	17	50464496	50468906	cis	17:50581889	0.11398	0.000688855	24.3706
rs28616670	T	C	0.49756	-0.0402	0.00803	5.55e-07	35359	22	23671515	11270_17_CHCHD10_CHC10	CHCHD10	CHCHD10	22	23765834	23767972	cis	22:23671515	0.49756	0.000808001	28.5916
rs1006771	T	G	0.62114	-0.036	0.008123	9.33e-06	35361	22	23971817	11270_17_CHCHD10_CHC10	CHCHD10	CHCHD10	22	23765834	23767972	cis	22:23971817	0.37886	0.000609963	21.5808
rs729940	T	C	0.14169	-0.338	0.011668	1.64e-184	35365	14	92932756	8476_11_CHGA_CgA	CHGA	CHGA	14	92923150	92935285	cis	14:92932756	0.14169	0.0277873	1010.73
rs137906439	A	G	0.03469	-0.1551	0.022408	4.46e-12	35368	14	93344964	8476_11_CHGA_CgA	CHGA	CHGA	14	92923150	92935285	cis	14:93344964	0.03469	0.00161111	57.0704
rs150344128	G	C	0.01154	-0.2172	0.037722	8.51e-09	35362	14	92038400	8476_11_CHGA_CgA	CHGA	CHGA	14	92923150	92935285	cis	14:92038400	0.01154	0.00107625	38.0973
rs35252916	T	C	0.15768	-0.0635	0.011299	1.91e-08	35365	14	92885215	8476_11_CHGA_CgA	CHGA	CHGA	14	92923150	92935285	cis	14:92885215	0.15768	0.0010711	37.918
rs74863902	T	C	0.01837	-0.1661	0.03019	3.76e-08	35369	14	93900553	8476_11_CHGA_CgA	CHGA	CHGA	14	92923150	92935285	cis	14:93900553	0.01837	0.000995007	35.2255
rs36054946	C	T	0.01431	-0.2873	0.034784	1.46e-16	35371	20	5886044	8235_48_CHGB_SCG1	CHGB	CHGB	20	5911510	5925353	cis	20:5886044	0.01431	0.00232853	82.5499
rs117359878	T	C	0.06216	0.0905	0.017258	1.57e-07	35374	20	5928113	8235_48_CHGB_SCG1	CHGB	CHGB	20	5911510	5925353	cis	20:5928113	0.06216	0.00095492	33.8097
rs237082	G	A	0.27167	0.0473	0.009343	4.14e-07	35370	20	5831781	8235_48_CHGB_SCG1	CHGB	CHGB	20	5911510	5925353	cis	20:5831781	0.27167	0.000885365	31.3413
rs10158980	T	C	0.12326	0.7008	0.00886	0	35354	1	203143355	11104_13_CHI3L1_YKL_40	CHI3L1	CHI3L1	1	203178931	203186704	cis	1:203143355	0.12326	0.106148	4198.16
rs12042389	A	C	0.01954	0.8717	0.034246	6.39e-143	35357	1	203204476	11104_13_CHI3L1_YKL_40	CHI3L1	CHI3L1	1	203178931	203186704	cis	1:203204476	0.01954	0.0291151	1060.23
rs56035601	T	C	0.10416	-0.3318	0.015833	1.65e-97	35353	1	203227714	11104_13_CHI3L1_YKL_40	CHI3L1	CHI3L1	1	203178931	203186704	cis	1:203227714	0.10416	0.0205454	741.535
rs56383922	C	T	0.03143	-0.4319	0.027201	9e-57	35355	1	203296279	11104_13_CHI3L1_YKL_40	CHI3L1	CHI3L1	1	203178931	203186704	cis	1:203296279	0.03143	0.0113572	406.124
rs6692857	G	A	0.95602	0.3469	0.024038	3.28e-47	35359	1	203361875	11104_13_CHI3L1_YKL_40	CHI3L1	CHI3L1	1	203178931	203186704	cis	1:203361875	0.04398	0.0101195	361.454
rs113782613	G	A	0.02924	0.4056	0.028819	5.48e-45	35352	1	202439350	11104_13_CHI3L1_YKL_40	CHI3L1	CHI3L1	1	203178931	203186704	cis	1:202439350	0.02924	0.00933932	333.257
rs75228438	T	C	0.02375	0.4001	0.031552	7.57e-37	35352	1	202995854	11104_13_CHI3L1_YKL_40	CHI3L1	CHI3L1	1	203178931	203186704	cis	1:202995854	0.02375	0.00742321	264.373
rs142934050	A	C	0.04187	-0.2659	0.024161	3.61e-28	35352	1	202820904	11104_13_CHI3L1_YKL_40	CHI3L1	CHI3L1	1	203178931	203186704	cis	1:202820904	0.04187	0.00567276	201.676
rs12121976	A	G	0.03618	-0.2533	0.025567	3.86e-23	35360	1	203338299	11104_13_CHI3L1_YKL_40	CHI3L1	CHI3L1	1	203178931	203186704	cis	1:203338299	0.03618	0.00447471	158.928
rs16851791	G	A	0.04072	-0.2073	0.024398	1.96e-17	35356	1	203541620	11104_13_CHI3L1_YKL_40	CHI3L1	CHI3L1	1	203178931	203186704	cis	1:203541620	0.04072	0.00335724	119.092
rs116191274	A	G	0.02572	-0.2372	0.031152	2.65e-14	35361	1	204135367	11104_13_CHI3L1_YKL_40	CHI3L1	CHI3L1	1	203178931	203186704	cis	1:204135367	0.02572	0.00281977	99.9863
rs116333232	T	C	0.05852	0.1457	0.020477	1.12e-12	35357	1	203364657	11104_13_CHI3L1_YKL_40	CHI3L1	CHI3L1	1	203178931	203186704	cis	1:203364657	0.05852	0.00233919	82.8958
rs72754704	T	G	0.01038	0.2756	0.049191	2.11e-08	35353	1	202967616	11104_13_CHI3L1_YKL_40	CHI3L1	CHI3L1	1	203178931	203186704	cis	1:202967616	0.01038	0.00156047	55.2502
rs55951678	C	T	0.01872	-0.1616	0.035561	5.51e-06	35362	1	204047631	11104_13_CHI3L1_YKL_40	CHI3L1	CHI3L1	1	203178931	203186704	cis	1:204047631	0.01872	0.000959426	33.9579
rs11556868	T	C	0.1316	0.0853	0.011852	6.14e-13	35346	1	111235703	9383_24_CHI3L2_CH3L2	CHI3L2	CHI3L2	1	111200771	111243440	cis	1:111235703	0.1316	0.00166304	58.8765
rs872129	G	A	0.07419	-0.7819	0.011699	0	35366	1	203200263	3600_2_CHIT1_Chitotriosidase_1	CHIT1	CHIT1	1	203212827	203273641	cis	1:203200263	0.07419	0.0839846	3242.34
rs2297950	T	C	0.32315	0.361	0.009846	2.85e-294	35364	1	203225058	3600_2_CHIT1_Chitotriosidase_1	CHIT1	CHIT1	1	203212827	203273641	cis	1:203225058	0.32315	0.0570087	2137.81
rs7521975	A	G	0.2464	-0.196	0.010877	1.37e-72	35370	1	203401065	3600_2_CHIT1_Chitotriosidase_1	CHIT1	CHIT1	1	203212827	203273641	cis	1:203401065	0.2464	0.0142667	511.888
rs16851750	A	G	0.07313	-0.2384	0.01809	1.16e-39	35364	1	203516156	3600_2_CHIT1_Chitotriosidase_1	CHIT1	CHIT1	1	203212827	203273641	cis	1:203516156	0.07313	0.00770472	274.57
rs147449969	T	C	0.08453	-0.1918	0.016904	7.73e-30	35370	1	203751777	3600_2_CHIT1_Chitotriosidase_1	CHIT1	CHIT1	1	203212827	203273641	cis	1:203751777	0.08453	0.00569354	202.522
rs2669181	C	G	0.26079	-0.0964	0.010723	2.47e-19	35360	1	202631175	3600_2_CHIT1_Chitotriosidase_1	CHIT1	CHIT1	1	203212827	203273641	cis	1:202631175	0.26079	0.00358297	127.142
rs116053413	T	C	0.01062	0.3505	0.045905	2.25e-14	35361	1	202289214	3600_2_CHIT1_Chitotriosidase_1	CHIT1	CHIT1	1	203212827	203273641	cis	1:202289214	0.01062	0.00258163	91.5201
rs141909966	T	C	0.0295	-0.3999	0.023889	6.69e-63	35337	22	50702733	7761_125_CHKB_CHKB	CHKB	CHKB	22	50578959	50601455	cis	22:50702733	0.0295	0.00915694	326.551
rs34939255	G	A	0.23622	-0.0881	0.009501	1.82e-20	35280	22	50759599	7761_125_CHKB_CHKB	CHKB	CHKB	22	50578959	50601455	cis	22:50759599	0.23622	0.0028007	99.0806
rs117265627	T	C	0.03607	-0.1796	0.021587	8.82e-17	35334	22	50278051	7761_125_CHKB_CHKB	CHKB	CHKB	22	50578959	50601455	cis	22:50278051	0.03607	0.00224303	79.4288
rs117438528	A	C	0.02927	-0.1863	0.024218	1.44e-14	35335	22	49757432	7761_125_CHKB_CHKB	CHKB	CHKB	22	50578959	50601455	cis	22:49757432	0.02927	0.00197232	69.8256
rs13077895	G	A	0.35544	-0.2291	0.008612	6.14e-156	35349	3	51395	8958_51_CHL1_CHL1	CHL1	CHL1	3	196763	409417	cis	3:51395	0.35544	0.0240497	871.033
rs115357599	T	C	0.01128	-0.4869	0.038624	1.96e-36	35229	3	389285	8958_51_CHL1_CHL1	CHL1	CHL1	3	196763	409417	cis	3:389285	0.01128	0.00528801	187.271
rs62230378	G	A	0.03084	-0.2931	0.024213	9.95e-34	35227	3	382221	8958_51_CHL1_CHL1	CHL1	CHL1	3	196763	409417	cis	3:382221	0.03084	0.00513537	181.827
rs144054235	T	C	0.01123	0.3212	0.040055	1.07e-15	35228	3	373817	8958_51_CHL1_CHL1	CHL1	CHL1	3	196763	409417	cis	3:373817	0.01123	0.00229116	80.8939
rs140084194	A	G	0.03448	-0.1679	0.023046	3.21e-13	35227	3	562765	8958_51_CHL1_CHL1	CHL1	CHL1	3	196763	409417	cis	3:562765	0.03448	0.00187698	66.241
rs9810833	A	T	0.02643	0.1745	0.026013	1.97e-11	35228	3	409068	8958_51_CHL1_CHL1	CHL1	CHL1	3	196763	409417	cis	3:409068	0.02643	0.00156706	55.2878
rs79865802	A	G	0.04183	0.1273	0.020896	1.12e-09	35229	3	435549	8958_51_CHL1_CHL1	CHL1	CHL1	3	196763	409417	cis	3:435549	0.04183	0.00129902	45.8202
rs72991460	T	C	0.02381	-0.1537	0.0276	2.56e-08	35227	3	630502	8958_51_CHL1_CHL1	CHL1	CHL1	3	196763	409417	cis	3:630502	0.02381	0.00109818	38.7257
rs34871842	A	G	0.08027	0.0677	0.014898	5.51e-06	35164	19	57841635	17728_61_CHMP2A_CHM2A	CHMP2A	CHMP2A	19	58551452	58555105	cis	19:57841635	0.08027	0.000676739	23.8116
rs300996	T	G	0.35654	0.2419	0.008368	9.94e-184	35329	3	87283562	17350_13_CHMP2B_CHM2B	CHMP2B	CHMP2B	3	87227271	87255556	cis	3:87283562	0.35654	0.0268492	974.671
rs76984117	T	C	0.05267	-0.1412	0.018339	1.37e-14	35334	3	86342783	17350_13_CHMP2B_CHM2B	CHMP2B	CHMP2B	3	87227271	87255556	cis	3:86342783	0.05267	0.00198959	70.4364
rs189237261	G	A	0.02524	0.1443	0.025796	2.22e-08	35328	3	87629042	17350_13_CHMP2B_CHM2B	CHMP2B	CHMP2B	3	87227271	87255556	cis	3:87629042	0.02524	0.00102459	36.2318
rs2367554	G	A	0.61056	0.053	0.008305	1.75e-10	35335	2	86579432	12508_9_VPS24_CHMP3	CHMP3	CHMP3	2	86503430	86563479	cis	2:86579432	0.38944	0.00133583	47.262
rs34095724	T	C	0.05375	-0.1876	0.017478	7.1e-27	35349	3	184381262	13438_115_CHRD_CHRD	CHRD	CHRD	3	184380054	184390736	cis	3:184381262	0.05375	0.00357997	126.996
rs61389091	T	C	0.05062	-0.6219	0.018278	9.58e-254	35367	11	74716876	6086_15_CHRDL2_CRDL2	CHRDL2	CHRDL2	11	74696429	74731426	cis	11:74716876	0.05062	0.0371735	1365.4
rs6592590	T	C	0.44399	0.149	0.008187	5.24e-74	35370	11	74669984	6086_15_CHRDL2_CRDL2	CHRDL2	CHRDL2	11	74696429	74731426	cis	11:74669984	0.44399	0.0109612	391.972
rs80086566	C	A	0.01833	-0.238	0.030917	1.38e-14	35372	11	74173358	6086_15_CHRDL2_CRDL2	CHRDL2	CHRDL2	11	74696429	74731426	cis	11:74173358	0.01833	0.00203851	72.2492
rs140198958	A	G	0.02427	0.1754	0.025943	1.37e-11	35369	11	74784531	6086_15_CHRDL2_CRDL2	CHRDL2	CHRDL2	11	74696429	74731426	cis	11:74784531	0.02427	0.0014571	51.6084
rs117464057	C	T	0.02748	-0.1449	0.024897	5.88e-09	35371	11	74539707	6086_15_CHRDL2_CRDL2	CHRDL2	CHRDL2	11	74696429	74731426	cis	11:74539707	0.02748	0.00112223	39.7368
rs1650132	G	A	0.48102	-0.2752	0.008126	2.17e-251	35358	12	104587879	7779_86_CHST11_CHSTB	CHST11	CHST11	12	104455295	104762014	cis	12:104587879	0.48102	0.037813	1389.45
rs1922263	A	C	0.12067	-0.171	0.012655	1.32e-41	35361	12	104478114	7779_86_CHST11_CHSTB	CHST11	CHST11	12	104455295	104762014	cis	12:104478114	0.12067	0.00620545	220.789
rs835485	G	A	0.59128	-0.0899	0.008382	7.79e-27	35355	12	104666079	7779_86_CHST11_CHSTB	CHST11	CHST11	12	104455295	104762014	cis	12:104666079	0.40872	0.00390633	138.642
rs138888747	T	C	0.0584	0.1241	0.017652	2.06e-12	35361	12	104297074	7779_86_CHST11_CHSTB	CHST11	CHST11	12	104455295	104762014	cis	12:104297074	0.0584	0.00169376	59.9914
rs117580048	T	C	0.05988	-0.1199	0.017326	4.51e-12	35355	12	105301386	7779_86_CHST11_CHSTB	CHST11	CHST11	12	104455295	104762014	cis	12:105301386	0.05988	0.00161858	57.3143
rs34713964	CTT	C	0.65721	-0.0471	0.008744	7.19e-08	35356	12	104743940	7779_86_CHST11_CHSTB	CHST11	CHST11	12	104455295	104762014	cis	12:104743940	0.34279	0.000999549	35.3734
rs1866073	G	A	0.28193	0.0429	0.009176	2.93e-06	35361	12	103909283	7779_86_CHST11_CHSTB	CHST11	CHST11	12	104455295	104762014	cis	12:103909283	0.28193	0.000745165	26.368
rs6952433	G	A	0.78617	-0.2047	0.009862	1.05e-95	35334	7	2357003	6626_81_CHST12_CHSTC	CHST12	CHST12	7	2403588	2448484	cis	7:2357003	0.21383	0.014088	504.872
rs4720987	C	T	0.97932	-0.188	0.029131	1.09e-10	35325	7	1741786	6626_81_CHST12_CHSTC	CHST12	CHST12	7	2403588	2448484	cis	7:1741786	0.02068	0.0014316	50.6408
rs6588740	T	C	0.72631	0.0987	0.009134	3.25e-27	35375	10	124095824	4469_78_CHST15_ST4S6	CHST15	CHST15	10	124007668	124093598	cis	10:124095824	0.27369	0.00387298	137.532
rs4379785	A	G	0.39731	-0.0742	0.00833	5.21e-19	35378	10	124275485	4469_78_CHST15_ST4S6	CHST15	CHST15	10	124007668	124093598	cis	10:124275485	0.39731	0.0026367	93.5226
rs11244916	T	C	0.69516	0.0485	0.008931	5.63e-08	35372	10	124433946	4469_78_CHST15_ST4S6	CHST15	CHST15	10	124007668	124093598	cis	10:124433946	0.30484	0.000996943	35.2971
rs58134724	T	C	0.2516	0.0838	0.009171	6.4e-20	35376	16	71492188	18876_77_CHST4_CHST4	CHST4	CHST4	16	71525233	71538748	cis	16:71492188	0.2516	0.00264461	93.7987
rs9953270	C	T	0.32985	0.2596	0.008573	2.07e-201	35361	18	27107407	11646_4_CHST9_Carbohydrate_sulfotransferase_9	CHST9	CHST9	18	26906481	27185308	cis	18:27107407	0.32985	0.0297939	1085.84
rs1485803	A	G	0.59813	-0.0901	0.008312	2.23e-27	35361	18	27046925	11646_4_CHST9_Carbohydrate_sulfotransferase_9	CHST9	CHST9	18	26906481	27185308	cis	18:27046925	0.40187	0.00390266	138.535
rs35072345	C	T	0.0577	-0.107	0.017319	6.48e-10	35359	18	26819687	11646_4_CHST9_Carbohydrate_sulfotransferase_9	CHST9	CHST9	18	26906481	27185308	cis	18:26819687	0.0577	0.00124498	44.0736
rs9957937	A	G	0.06615	0.1006	0.016293	6.64e-10	35361	18	27525220	11646_4_CHST9_Carbohydrate_sulfotransferase_9	CHST9	CHST9	18	26906481	27185308	cis	18:27525220	0.06615	0.00125035	44.2666
rs117950536	C	A	0.01733	-0.1442	0.031242	3.92e-06	35359	18	26784102	11646_4_CHST9_Carbohydrate_sulfotransferase_9	CHST9	CHST9	18	26906481	27185308	cis	18:26784102	0.01733	0.000708218	25.0582
rs2315282	G	A	0.84269	-0.1136	0.011153	2.3e-24	35353	19	19369729	8841_65_CILP2_CILP2	CILP2	CILP2	19	19538248	19546659	cis	19:19369729	0.15731	0.00342145	121.367
rs4906199	C	T	0.29582	-0.054	0.008602	3.44e-10	35378	14	102436119	19383_131_CINP_CINP	CINP	CINP	14	102341102	102362916	cis	14:102436119	0.29582	0.00121487	43.0294
rs28433760	A	G	0.0811	-0.202	0.014691	5.07e-43	35361	15	43696643	15542_19_CKMT1A_KCRU	CKMT1A	CKMT1A	15	43692886	43699222	cis	15:43696643	0.0811	0.00608166	216.357
rs142913020	A	G	0.01956	0.1574	0.028522	3.42e-08	35339	5	81233359	18197_97_CKMT2_KCRS	CKMT2	CKMT2	5	81233320	81266398	cis	5:81233359	0.01956	0.000950231	33.6103
rs183024062	A	G	0.02638	0.936	0.024864	1.1319369292536e-308	35369	19	50719039	2966_65_CLEC11A_SCGF_beta	CLEC11A	CLEC11A	19	50723364	50725708	cis	19:50719039	0.02638	0.0450035	1666.64
rs77578935	A	G	0.02598	0.2238	0.026	7.46e-18	35378	19	49910928	2966_65_CLEC11A_SCGF_beta	CLEC11A	CLEC11A	19	50723364	50725708	cis	19:49910928	0.02598	0.00253488	89.9018
rs117120439	T	C	0.02726	0.1957	0.02569	2.58e-14	35369	19	50684017	2966_65_CLEC11A_SCGF_beta	CLEC11A	CLEC11A	19	50723364	50725708	cis	19:50684017	0.02726	0.00203111	71.9806
rs117143947	A	G	0.02207	0.1803	0.02885	4.12e-10	35373	19	50300994	2966_65_CLEC11A_SCGF_beta	CLEC11A	CLEC11A	19	50723364	50725708	cis	19:50300994	0.02207	0.00140324	49.7037
rs116919905	C	A	0.01551	0.2059	0.033584	8.73e-10	35373	19	50626403	2966_65_CLEC11A_SCGF_beta	CLEC11A	CLEC11A	19	50723364	50725708	cis	19:50626403	0.01551	0.00129469	45.8538
rs4539714	C	T	0.19163	-0.0486	0.010593	4.47e-06	35363	19	50756355	2966_65_CLEC11A_SCGF_beta	CLEC11A	CLEC11A	19	50723364	50725708	cis	19:50756355	0.19163	0.000731773	25.8952
rs183024062	A	G	0.02638	1.0153	0.018831	0	35369	19	50719039	4500_50_CLEC11A_SCGF_alpha	CLEC11A	CLEC11A	19	50723364	50725708	cis	19:50719039	0.02638	0.0529521	1977.47
rs77578935	A	G	0.02598	0.247	0.02622	4.49e-21	35378	19	49910928	4500_50_CLEC11A_SCGF_alpha	CLEC11A	CLEC11A	19	50723364	50725708	cis	19:49910928	0.02598	0.00308767	109.568
rs117120439	T	C	0.02726	0.2075	0.0259	1.13e-15	35369	19	50684017	4500_50_CLEC11A_SCGF_alpha	CLEC11A	CLEC11A	19	50723364	50725708	cis	19:50684017	0.02726	0.00228344	80.9431
rs117143947	A	G	0.02207	0.1915	0.029098	4.66e-11	35373	19	50300994	4500_50_CLEC11A_SCGF_alpha	CLEC11A	CLEC11A	19	50723364	50725708	cis	19:50300994	0.02207	0.00158299	56.0806
rs116919905	C	A	0.01551	0.2146	0.033868	2.35e-10	35373	19	50626403	4500_50_CLEC11A_SCGF_alpha	CLEC11A	CLEC11A	19	50723364	50725708	cis	19:50626403	0.01551	0.00140641	49.8163
rs11672857	A	C	0.50507	-0.0418	0.008384	6.18e-07	35369	19	50809987	4500_50_CLEC11A_SCGF_alpha	CLEC11A	CLEC11A	19	50723364	50725708	cis	19:50809987	0.49493	0.00087353	30.9212
rs4539714	C	T	0.19163	-0.051	0.010689	1.83e-06	35363	19	50756355	4500_50_CLEC11A_SCGF_alpha	CLEC11A	CLEC11A	19	50723364	50725708	cis	19:50756355	0.19163	0.000805831	28.518
rs12297153	C	G	0.42958	0.4479	0.004683	0	35376	12	9906880	11187_11_CLEC12A_CL12A	CLEC12A	CLEC12A	12	9951316	9995694	cis	12:9906880	0.42958	0.0983175	3857.1
rs80042268	G	A	0.05662	-0.6173	0.017848	4.08e-262	35377	12	9973499	11187_11_CLEC12A_CL12A	CLEC12A	CLEC12A	12	9951316	9995694	cis	12:9973499	0.05662	0.0407079	1501.15
rs143567031	G	A	0.02067	0.6754	0.028834	2.45e-121	35375	12	9608482	11187_11_CLEC12A_CL12A	CLEC12A	CLEC12A	12	9951316	9995694	cis	12:9608482	0.02067	0.0184681	665.563
rs11053874	T	C	0.42532	0.1866	0.008362	2.61e-110	35380	12	10594572	11187_11_CLEC12A_CL12A	CLEC12A	CLEC12A	12	9951316	9995694	cis	12:10594572	0.42532	0.0170214	612.61
rs148440484	G	A	0.06718	0.357	0.01647	3.47e-104	35377	12	10336892	11187_11_CLEC12A_CL12A	CLEC12A	CLEC12A	12	9951316	9995694	cis	12:10336892	0.06718	0.0159737	574.241
rs150976941	C	A	0.02118	-0.4673	0.029207	1.29e-57	35378	12	10219215	11187_11_CLEC12A_CL12A	CLEC12A	CLEC12A	12	9951316	9995694	cis	12:10219215	0.02118	0.00905421	323.228
rs7301148	T	G	0.0487	-0.1947	0.019102	2.14e-24	35378	12	9246514	11187_11_CLEC12A_CL12A	CLEC12A	CLEC12A	12	9951316	9995694	cis	12:9246514	0.0487	0.00351243	124.694
rs35015427	C	G	0.14514	-0.1079	0.011875	1.03e-19	35375	12	9648043	11187_11_CLEC12A_CL12A	CLEC12A	CLEC12A	12	9951316	9995694	cis	12:9648043	0.14514	0.00288905	102.49
rs79525982	T	G	0.01561	-0.2318	0.033982	9.02e-12	35378	12	9158581	11187_11_CLEC12A_CL12A	CLEC12A	CLEC12A	12	9951316	9995694	cis	12:9158581	0.01561	0.0016513	58.5131
rs659928	A	G	0.22486	0.1722	0.009737	5.52e-70	35387	12	9996104	4332_6_CLEC1B_CLC1B	CLEC1B	CLEC1B	12	9985642	10013424	cis	12:9996104	0.22486	0.0103369	369.59
rs11053499	C	A	0.06278	-0.1281	0.016944	4.02e-14	35385	12	9895466	4332_6_CLEC1B_CLC1B	CLEC1B	CLEC1B	12	9985642	10013424	cis	12:9895466	0.06278	0.00193104	68.4582
rs3216800	AT	A	0.22363	-0.2059	0.009559	6.51e-103	35347	3	45026209	5701_81_CLEC3B_Tetranectin	CLEC3B	CLEC3B	3	45001548	45036071	cis	3:45026209	0.22363	0.0147211	528.093
rs76951547	G	A	0.08979	-0.0972	0.014079	5.06e-12	35347	3	44996018	5701_81_CLEC3B_Tetranectin	CLEC3B	CLEC3B	3	45001548	45036071	cis	3:44996018	0.08979	0.0015443	54.6678
rs10734866	G	T	0.61124	-0.3308	0.005962	0	35384	12	7725365	9094_5_CLEC4C_CLC4C	CLEC4C	CLEC4C	12	7729383	7751605	cis	12:7725365	0.38876	0.0520061	1941.03
rs12826058	T	C	0.13602	0.4514	0.012449	7.29e-288	35386	12	7766931	9094_5_CLEC4C_CLC4C	CLEC4C	CLEC4C	12	7729383	7751605	cis	12:7766931	0.13602	0.0478916	1779.84
rs140988732	A	G	0.0208	0.4622	0.030422	3.95e-52	35374	12	7946108	9094_5_CLEC4C_CLC4C	CLEC4C	CLEC4C	12	7729383	7751605	cis	12:7946108	0.0208	0.00870211	310.513
rs12230648	A	G	0.07495	0.2437	0.016181	2.95e-51	35391	12	7104727	9094_5_CLEC4C_CLC4C	CLEC4C	CLEC4C	12	7729383	7751605	cis	12:7104727	0.07495	0.00823527	293.858
rs11055214	C	T	0.24347	0.1234	0.01008	1.85e-34	35388	12	7684180	9094_5_CLEC4C_CLC4C	CLEC4C	CLEC4C	12	7729383	7751605	cis	12:7684180	0.24347	0.0056096	199.621
rs4562898	A	G	0.02097	-0.3171	0.030332	1.4e-25	35379	12	7808256	9094_5_CLEC4C_CLC4C	CLEC4C	CLEC4C	12	7729383	7751605	cis	12:7808256	0.02097	0.00412873	146.668
rs7485446	A	T	0.0257	0.2132	0.026777	1.69e-15	35391	12	7030284	9094_5_CLEC4C_CLC4C	CLEC4C	CLEC4C	12	7729383	7751605	cis	12:7030284	0.0257	0.0022763	80.7399
rs117240543	A	G	0.01908	0.2401	0.031803	4.36e-14	35382	12	8074259	9094_5_CLEC4C_CLC4C	CLEC4C	CLEC4C	12	7729383	7751605	cis	12:8074259	0.01908	0.00215788	76.5107
rs34219614	G	C	0.01746	0.1676	0.033398	5.21e-07	35383	12	8560522	9094_5_CLEC4C_CLC4C	CLEC4C	CLEC4C	12	7729383	7751605	cis	12:8560522	0.01746	0.000963768	34.132
rs7300976	C	A	0.65443	0.043	0.009202	2.97e-06	35376	12	8281726	9094_5_CLEC4C_CLC4C	CLEC4C	CLEC4C	12	7729383	7751605	cis	12:8281726	0.34557	0.000836308	29.6083
rs76560987	T	C	0.07469	0.2027	0.0157	3.93e-38	35358	19	7734566	10781_19_CLEC4G_CLC4G	CLEC4G	CLEC4G	19	7728957	7733906	cis	19:7734566	0.07469	0.0056792	201.941
rs115941677	T	C	0.03971	0.11	0.020925	1.47e-07	35371	1	24863035	15314_49_CLIC4_CLIC4	CLIC4	CLIC4	1	24745382	24844321	cis	1:24863035	0.03971	0.000922821	32.6694
rs35822882	T	G	0.02268	-1.1262	0.022309	0	35350	6	45949262	12475_48_CLIC5_CLIC5	CLIC5	CLIC5	6	45880827	46080348	cis	6:45949262	0.02268	0.0562265	2105.9
rs76801943	A	G	0.01638	-0.5695	0.031524	5.95e-73	35347	6	45873733	12475_48_CLIC5_CLIC5	CLIC5	CLIC5	6	45880827	46080348	cis	6:45873733	0.01638	0.010451	373.293
rs9472662	G	A	0.13298	0.1287	0.01225	8.13e-26	35353	6	46015239	12475_48_CLIC5_CLIC5	CLIC5	CLIC5	6	45880827	46080348	cis	6:46015239	0.13298	0.00381947	135.54
rs80209537	T	C	0.01282	-0.2414	0.037763	1.63e-10	35348	6	47026769	12475_48_CLIC5_CLIC5	CLIC5	CLIC5	6	45880827	46080348	cis	6:47026769	0.01282	0.00147499	52.212
rs183731228	A	G	0.01183	-0.2078	0.037511	3.03e-08	35350	6	46285899	12475_48_CLIC5_CLIC5	CLIC5	CLIC5	6	45880827	46080348	cis	6:46285899	0.01183	0.00100957	35.7224
rs62389053	T	C	0.14639	-0.076	0.011337	2.03e-11	35348	5	157863943	11659_31_CLINT1_EPN4	CLINT1	CLINT1	5	157785743	157859145	cis	5:157863943	0.14639	0.00144354	51.097
rs7946718	G	A	0.5921	0.2113	0.008322	3.12e-142	35355	11	123197533	10440_26_CLMP_ACAM	CLMP	CLMP	11	123069872	123195248	cis	11:123197533	0.4079	0.0215664	779.243
rs7131073	G	A	0.35239	0.0731	0.008629	2.43e-17	35359	11	123145655	10440_26_CLMP_ACAM	CLMP	CLMP	11	123069872	123195248	cis	11:123145655	0.35239	0.00243894	86.4446
rs56134443	T	A	0.42441	0.0552	0.008362	4.07e-11	35350	11	123281603	10440_26_CLMP_ACAM	CLMP	CLMP	11	123069872	123195248	cis	11:123281603	0.42441	0.0014887	52.701
rs700363	A	G	0.08986	-0.172	0.013697	3.61e-36	35353	13	77001261	8874_53_CLN5_CLN5	CLN5	CLN5	13	76990660	77019143	cis	13:77001261	0.08986	0.00483907	171.898
rs75519098	A	C	0.01598	-0.154	0.030735	5.43e-07	35356	13	76654195	8874_53_CLN5_CLN5	CLN5	CLN5	13	76990660	77019143	cis	13:76654195	0.01598	0.000745851	26.3885
rs2766575	C	T	0.58979	0.3339	0.006667	0	35354	6	35773900	5749_53_CLPS_COL	CLPS	CLPS	6	35794982	35797344	cis	6:35773900	0.41021	0.0539469	2015.88
rs7763946	A	G	0.84073	-0.2384	0.01114	1.31e-101	35352	6	35223049	5749_53_CLPS_COL	CLPS	CLPS	6	35794982	35797344	cis	6:35223049	0.15927	0.0152206	546.366
rs79476859	T	C	0.03197	-0.222	0.022947	3.87e-22	35353	6	35657861	5749_53_CLPS_COL	CLPS	CLPS	6	35794982	35797344	cis	6:35657861	0.03197	0.00305047	108.167
rs2285129	A	T	0.10419	0.1269	0.013266	1.11e-21	35351	6	36294983	5749_53_CLPS_COL	CLPS	CLPS	6	35794982	35797344	cis	6:36294983	0.10419	0.00300604	106.581
rs77908513	T	C	0.03709	0.1613	0.022081	2.77e-13	35355	6	36496426	5749_53_CLPS_COL	CLPS	CLPS	6	35794982	35797344	cis	6:36496426	0.03709	0.00185841	65.8227
rs146938557	A	G	0.02074	0.201	0.02848	1.69e-12	35354	6	36638425	5749_53_CLPS_COL	CLPS	CLPS	6	35794982	35797344	cis	6:36638425	0.02074	0.00164108	58.1107
rs115218879	A	G	0.02756	-0.1611	0.025159	1.52e-10	35354	6	36795980	5749_53_CLPS_COL	CLPS	CLPS	6	35794982	35797344	cis	6:36795980	0.02756	0.00139112	49.2472
rs72848590	C	T	0.03818	0.1279	0.021417	2.35e-09	35352	6	36340885	5749_53_CLPS_COL	CLPS	CLPS	6	35794982	35797344	cis	6:36340885	0.03818	0.00120144	42.5219
rs114116433	T	C	0.01663	1.1431	0.031596	1.3e-286	35390	1	9673678	15521_4_CLSTN1_Alcadein_alpha_1	CLSTN1	CLSTN1	1	9728926	9823984	cis	1:9673678	0.01663	0.0427374	1579.91
rs114513597	A	G	0.02145	-0.4943	0.028635	9.12e-67	35391	1	9769606	15521_4_CLSTN1_Alcadein_alpha_1	CLSTN1	CLSTN1	1	9728926	9823984	cis	1:9769606	0.02145	0.010257	366.748
rs58109538	GT	G	0.08218	0.1958	0.015022	7.8e-39	35391	1	10103608	15521_4_CLSTN1_Alcadein_alpha_1	CLSTN1	CLSTN1	1	9728926	9823984	cis	1:10103608	0.08218	0.00578334	205.857
rs79521825	T	C	0.02412	0.2596	0.026608	1.73e-22	35390	1	10671763	15521_4_CLSTN1_Alcadein_alpha_1	CLSTN1	CLSTN1	1	9728926	9823984	cis	1:10671763	0.02412	0.00317258	112.629
rs143273246	A	G	0.04633	0.147	0.019877	1.41e-13	35387	1	10757564	15521_4_CLSTN1_Alcadein_alpha_1	CLSTN1	CLSTN1	1	9728926	9823984	cis	1:10757564	0.04633	0.00190952	67.6978
rs11121429	T	A	0.91235	0.0851	0.014794	8.8e-09	35388	1	9474992	15521_4_CLSTN1_Alcadein_alpha_1	CLSTN1	CLSTN1	1	9728926	9823984	cis	1:9474992	0.08765	0.00115825	41.0334
rs35220837	A	G	0.07582	0.4115	0.015247	1.96e-160	35363	3	139904479	18882_7_CLSTN2_CSTN2	CLSTN2	CLSTN2	3	139935185	140577397	cis	3:139904479	0.07582	0.0237307	859.538
rs4073898	G	T	0.28449	0.1276	0.00914	2.71e-44	35364	3	139740454	18882_7_CLSTN2_CSTN2	CLSTN2	CLSTN2	3	139935185	140577397	cis	3:139740454	0.28449	0.00662848	235.96
rs2220837	C	A	0.28849	0.1068	0.009073	5.51e-32	35367	3	140644507	18882_7_CLSTN2_CSTN2	CLSTN2	CLSTN2	3	139935185	140577397	cis	3:140644507	0.28849	0.00468257	166.378
rs148302872	T	G	0.01161	0.3175	0.037956	6.01e-17	35363	3	141133729	18882_7_CLSTN2_CSTN2	CLSTN2	CLSTN2	3	139935185	140577397	cis	3:141133729	0.01161	0.00231355	81.999
rs35146445	G	A	0.03708	-0.1567	0.021584	3.87e-13	35360	3	141301552	18882_7_CLSTN2_CSTN2	CLSTN2	CLSTN2	3	139935185	140577397	cis	3:141301552	0.03708	0.00175347	62.108
rs2071386	A	G	0.05458	-0.1292	0.017907	5.4e-13	35364	3	139539666	18882_7_CLSTN2_CSTN2	CLSTN2	CLSTN2	3	139935185	140577397	cis	3:139539666	0.05458	0.00172272	61.0238
rs62283577	A	G	0.05505	-0.1009	0.018114	2.54e-08	35363	3	141073294	18882_7_CLSTN2_CSTN2	CLSTN2	CLSTN2	3	139935185	140577397	cis	3:141073294	0.05505	0.0010592	37.4941
rs2688683	T	C	0.05743	0.09	0.017651	3.42e-07	35362	3	139123250	18882_7_CLSTN2_CSTN2	CLSTN2	CLSTN2	3	139935185	140577397	cis	3:139123250	0.05743	0.000876935	31.0356
rs78631499	C	G	0.04211	-0.102	0.020572	7.11e-07	35371	3	140459167	18882_7_CLSTN2_CSTN2	CLSTN2	CLSTN2	3	139935185	140577397	cis	3:140459167	0.04211	0.000839327	29.7111
rs553014	T	C	0.50133	0.0364	0.008219	9.49e-06	35368	8	27708997	4542_24_CLU_Clusterin	CLU	CLU	8	27596917	27614700	cis	8:27708997	0.49867	0.000662475	23.4446
rs3852166	C	T	0.76312	-0.1675	0.009354	1.03e-71	35367	5	10281437	19115_13_CMBL_CMBL	CMBL	CMBL	5	10275875	10307902	cis	5:10281437	0.23688	0.0101433	362.395
rs1021693	C	T	0.71798	0.0707	0.008969	3.21e-15	35363	5	10471806	19115_13_CMBL_CMBL	CMBL	CMBL	5	10275875	10307902	cis	5:10471806	0.28202	0.00202424	71.7242
rs1033008	A	G	0.23172	-0.0576	0.009501	1.34e-09	35369	5	10159477	19115_13_CMBL_CMBL	CMBL	CMBL	5	10275875	10307902	cis	5:10159477	0.23172	0.00118129	41.8282
rs35687416	T	G	0.06493	-0.1668	0.015955	1.4e-25	35367	1	47368537	18243_9_CMPK1_Cytidylate_kinase	CMPK1	CMPK1	1	47333790	47394866	cis	1:47368537	0.06493	0.0033784	119.882
rs17817077	A	G	0.38947	0.2854	0.008612	7.49e-241	35378	18	74542308	5456_59_CNDP1_CNDP1	CNDP1	CNDP1	18	74534500	74587212	cis	18:74542308	0.38947	0.0387364	1425.56
rs12326826	C	T	0.27848	-0.1885	0.009466	3.15e-88	35368	18	74569248	5456_59_CNDP1_CNDP1	CNDP1	CNDP1	18	74534500	74587212	cis	18:74569248	0.27848	0.0142789	512.303
rs17806420	T	C	0.19046	-0.1375	0.010855	8.97e-37	35378	18	74316132	5456_59_CNDP1_CNDP1	CNDP1	CNDP1	18	74534500	74587212	cis	18:74316132	0.19046	0.00583012	207.456
rs148000502	C	T	0.02999	0.2911	0.024826	9.42e-32	35372	18	74582442	5456_59_CNDP1_CNDP1	CNDP1	CNDP1	18	74534500	74587212	cis	18:74582442	0.02999	0.00493023	175.246
rs17089210	C	G	0.2011	0.0728	0.010458	3.38e-12	35377	18	74397629	5456_59_CNDP1_CNDP1	CNDP1	CNDP1	18	74534500	74587212	cis	18:74397629	0.2011	0.00170293	60.344
rs73470030	A	G	0.03657	-0.1331	0.022721	4.69e-09	35373	18	75114583	5456_59_CNDP1_CNDP1	CNDP1	CNDP1	18	74534500	74587212	cis	18:75114583	0.03657	0.00124833	44.2101
rs17088372	A	C	0.20078	-0.0468	0.01053	8.81e-06	35373	18	73820590	5456_59_CNDP1_CNDP1	CNDP1	CNDP1	18	74534500	74587212	cis	18:73820590	0.20078	0.000702924	24.8806
rs73512794	C	T	0.04317	-0.2552	0.020437	8.75e-36	35377	19	11510164	15566_10_CNN1_Calponin_1	CNN1	CNN1	19	11538767	11550323	cis	19:11510164	0.04317	0.00538032	191.358
rs183170931	G	A	0.01057	-0.1903	0.040611	2.79e-06	35377	19	10639650	15566_10_CNN1_Calponin_1	CNN1	CNN1	19	11538767	11550323	cis	19:10639650	0.01057	0.000757474	26.8159
rs191242533	T	C	0.03747	-0.0955	0.021518	9.07e-06	35380	19	12287339	15566_10_CNN1_Calponin_1	CNN1	CNN1	19	11538767	11550323	cis	19:12287339	0.03747	0.000657862	23.2892
rs12602950	A	G	0.70312	0.0805	0.008868	1.11e-19	35386	17	41971811	6609_22_CNP_CN37	CNP	CNP	17	41966763	41977740	cis	17:41971811	0.29688	0.0027054	95.9877
rs692609	C	A	0.94805	0.0852	0.018458	3.92e-06	35368	17	42932593	6609_22_CNP_CN37	CNP	CNP	17	41966763	41977740	cis	17:42932593	0.05195	0.000715033	25.3059
rs9471969	T	G	0.27714	-0.1406	0.009052	2.1e-54	35368	6	42938646	17327_3_CNPY3_CNPY3	CNPY3	CNPY3	6	42929480	42939294	cis	6:42938646	0.27714	0.00792053	282.354
rs113247464	A	T	0.09285	-0.0691	0.013808	5.6e-07	35368	6	43294043	17327_3_CNPY3_CNPY3	CNPY3	CNPY3	6	42929480	42939294	cis	6:43294043	0.09285	0.000804354	28.4697
rs7592976	G	A	0.07944	-0.607	0.01217	0	35362	2	68326669	18218_48_CNRIP1_CB032	CNRIP1	CNRIP1	2	68284171	68320051	cis	2:68326669	0.07944	0.0538888	2014.04
rs184832464	T	C	0.03026	-0.4231	0.023971	1.01e-69	35358	2	68493846	18218_48_CNRIP1_CB032	CNRIP1	CNRIP1	2	68284171	68320051	cis	2:68493846	0.03026	0.0105061	375.397
rs140590049	G	A	0.01092	-0.4767	0.038898	1.58e-34	35362	2	68349403	18218_48_CNRIP1_CB032	CNRIP1	CNRIP1	2	68284171	68320051	cis	2:68349403	0.01092	0.00490879	174.431
rs72835044	T	G	0.03893	0.2138	0.021339	1.26e-23	35360	2	68574958	18218_48_CNRIP1_CB032	CNRIP1	CNRIP1	2	68284171	68320051	cis	2:68574958	0.03893	0.00342046	121.356
rs10199432	T	C	0.70476	-0.0754	0.009044	7.63e-17	35359	2	67822436	18218_48_CNRIP1_CB032	CNRIP1	CNRIP1	2	68284171	68320051	cis	2:67822436	0.29524	0.00236586	83.8481
rs4280488	T	C	0.96842	-0.1571	0.023267	1.46e-11	35359	2	68684772	18218_48_CNRIP1_CB032	CNRIP1	CNRIP1	2	68284171	68320051	cis	2:68684772	0.03158	0.00150959	53.4552
rs72830075	T	C	0.03355	-0.1305	0.022904	1.21e-08	35359	2	68093233	18218_48_CNRIP1_CB032	CNRIP1	CNRIP1	2	68284171	68320051	cis	2:68093233	0.03355	0.00110439	39.0911
rs78857843	C	T	0.01642	-0.1839	0.032435	1.43e-08	35356	2	68910908	18218_48_CNRIP1_CB032	CNRIP1	CNRIP1	2	68284171	68320051	cis	2:68910908	0.01642	0.00109239	38.6625
rs10972159	A	G	0.0311	-0.5581	0.023487	8.28e-125	35350	9	34593088	14101_2_CNTFR_CNTFR_alpha	CNTFR	CNTFR	9	34551432	34590140	cis	9:34593088	0.0311	0.0187713	676.22
rs72735302	C	T	0.06772	-0.207	0.016294	5.64e-37	35350	9	34576228	14101_2_CNTFR_CNTFR_alpha	CNTFR	CNTFR	9	34551432	34590140	cis	9:34576228	0.06772	0.00541046	192.289
rs2183012	A	G	0.02192	0.256	0.028606	3.58e-19	35350	9	34554022	14101_2_CNTFR_CNTFR_alpha	CNTFR	CNTFR	9	34551432	34590140	cis	9:34554022	0.02192	0.00281012	99.612
rs147165534	G	T	0.0138	-0.2287	0.034196	2.27e-11	35349	9	34728801	14101_2_CNTFR_CNTFR_alpha	CNTFR	CNTFR	9	34551432	34590140	cis	9:34728801	0.0138	0.00142366	50.3939
rs1838343	T	C	0.45962	-0.1995	0.0083	1.14e-127	35348	12	40802428	2974_61_CNTN1_contactin_1	CNTN1	CNTN1	12	40692439	41072415	cis	12:40802428	0.45962	0.0197703	712.896
rs4548696	C	A	0.12535	-0.2684	0.012559	2.51e-101	35352	12	40666283	2974_61_CNTN1_contactin_1	CNTN1	CNTN1	12	40692439	41072415	cis	12:40666283	0.12535	0.0157962	567.359
rs7970063	G	A	0.21905	-0.0833	0.010061	1.24e-16	35350	12	39920244	2974_61_CNTN1_contactin_1	CNTN1	CNTN1	12	40692439	41072415	cis	12:39920244	0.21905	0.00237403	84.117
rs112753780	C	T	0.09004	0.1003	0.014817	1.3e-11	35363	12	42040520	2974_61_CNTN1_contactin_1	CNTN1	CNTN1	12	40692439	41072415	cis	12:42040520	0.09004	0.0016485	58.389
rs1305000	G	A	0.26548	0.0511	0.009539	8.48e-08	35353	12	40860580	2974_61_CNTN1_contactin_1	CNTN1	CNTN1	12	40692439	41072415	cis	12:40860580	0.26548	0.00101837	36.0372
rs148312051	G	C	0.05769	-0.0891	0.018174	9.46e-07	35351	12	40486839	2974_61_CNTN1_contactin_1	CNTN1	CNTN1	12	40692439	41072415	cis	12:40486839	0.05769	0.000863137	30.5374
rs12097315	T	C	0.06712	0.6226	0.012098	0	35372	1	205015439	3296_92_CNTN2_CNTN2	CNTN2	CNTN2	1	205042937	205078289	cis	1:205015439	0.06712	0.0485429	1804.56
rs7536494	G	C	0.90302	-0.674	0.010168	0	35375	1	205193306	3296_92_CNTN2_CNTN2	CNTN2	CNTN2	1	205042937	205078289	cis	1:205193306	0.09698	0.0795663	3057.8
rs151016156	A	C	0.03928	-0.3626	0.022332	2.76e-59	35375	1	205097483	3296_92_CNTN2_CNTN2	CNTN2	CNTN2	1	205042937	205078289	cis	1:205097483	0.03928	0.00992325	354.533
rs149866019	T	C	0.02271	0.4393	0.028477	1.09e-53	35375	1	205143238	3296_92_CNTN2_CNTN2	CNTN2	CNTN2	1	205042937	205078289	cis	1:205143238	0.02271	0.00856629	305.634
rs77224007	T	A	0.03861	0.2834	0.022077	1.02e-37	35375	1	205105594	3296_92_CNTN2_CNTN2	CNTN2	CNTN2	1	205042937	205078289	cis	1:205105594	0.03861	0.00596251	212.177
rs117187161	G	A	0.01236	0.3955	0.037566	6.41e-26	35375	1	205690959	3296_92_CNTN2_CNTN2	CNTN2	CNTN2	1	205042937	205078289	cis	1:205690959	0.01236	0.00381892	135.604
rs114121584	C	T	0.03716	-0.2168	0.022177	1.43e-22	35371	1	205490269	3296_92_CNTN2_CNTN2	CNTN2	CNTN2	1	205042937	205078289	cis	1:205490269	0.03716	0.0033634	119.362
rs115302162	A	G	0.03074	-0.215	0.024514	1.78e-18	35375	1	205130484	3296_92_CNTN2_CNTN2	CNTN2	CNTN2	1	205042937	205078289	cis	1:205130484	0.03074	0.00275455	97.7059
rs12405987	T	C	0.0239	0.1849	0.027115	9.16e-12	35370	1	204376157	3296_92_CNTN2_CNTN2	CNTN2	CNTN2	1	205042937	205078289	cis	1:204376157	0.0239	0.00159513	56.5067
rs34018224	T	C	0.01317	0.2411	0.037583	1.41e-10	35371	1	204402908	3296_92_CNTN2_CNTN2	CNTN2	CNTN2	1	205042937	205078289	cis	1:204402908	0.01317	0.00151096	53.522
rs116793336	A	G	0.01776	-0.1762	0.031903	3.33e-08	35375	1	205724432	3296_92_CNTN2_CNTN2	CNTN2	CNTN2	1	205042937	205078289	cis	1:205724432	0.01776	0.00108318	38.357
rs163352	C	G	0.80105	-0.2871	0.010793	6.86e-156	35365	3	3056357	3298_52_CNTN4_Contactin_4	CNTN4	CNTN4	3	2098813	3057959	cis	3:3056357	0.19895	0.0262724	954.139
rs13071423	A	C	0.18783	0.2532	0.011067	7.38e-116	35250	3	2098694	3298_52_CNTN4_Contactin_4	CNTN4	CNTN4	3	2098813	3057959	cis	3:2098694	0.18783	0.01956	703.206
rs1499126	G	A	0.01463	-0.4912	0.035303	5.23e-44	35372	3	2993909	3298_52_CNTN4_Contactin_4	CNTN4	CNTN4	3	2098813	3057959	cis	3:2993909	0.01463	0.00695649	247.775
rs115370013	T	C	0.06581	0.2332	0.017356	3.71e-41	35261	3	2159855	3298_52_CNTN4_Contactin_4	CNTN4	CNTN4	3	2098813	3057959	cis	3:2159855	0.06581	0.00668674	237.355
rs9878112	G	T	0.15636	-0.1063	0.012034	1.02e-18	35249	3	2032831	3298_52_CNTN4_Contactin_4	CNTN4	CNTN4	3	2098813	3057959	cis	3:2032831	0.15636	0.00298112	105.39
rs975334	A	G	0.34311	0.0738	0.009116	5.69e-16	35373	3	2804632	3298_52_CNTN4_Contactin_4	CNTN4	CNTN4	3	2098813	3057959	cis	3:2804632	0.34311	0.0024551	87.053
rs115510911	A	T	0.07857	-0.1023	0.016194	2.67e-10	35245	3	1887233	3298_52_CNTN4_Contactin_4	CNTN4	CNTN4	3	2098813	3057959	cis	3:1887233	0.07857	0.00151531	53.485
rs1949342	T	G	0.09203	-0.0816	0.014874	4.11e-08	35367	3	2696709	3298_52_CNTN4_Contactin_4	CNTN4	CNTN4	3	2098813	3057959	cis	3:2696709	0.09203	0.00111279	39.3975
rs115565360	G	A	0.02479	-0.1335	0.027117	8.51e-07	35235	3	1500335	3298_52_CNTN4_Contactin_4	CNTN4	CNTN4	3	2098813	3057959	cis	3:1500335	0.02479	0.000861722	30.3872
rs4528296	T	C	0.92558	-0.4257	0.015189	7.62e-173	35355	11	99222947	3299_29_CNTN5_Contactin_5	CNTN5	CNTN5	11	99020949	100358885	cis	11:99222947	0.07442	0.0249655	905.206
rs11223396	T	C	0.23052	0.0897	0.00945	2.28e-21	35351	11	100248127	3299_29_CNTN5_Contactin_5	CNTN5	CNTN5	11	99020949	100358885	cis	11:100248127	0.23052	0.00285444	101.19
rs11601883	G	A	0.19114	-0.0663	0.010235	9.29e-11	35353	11	99957371	3299_29_CNTN5_Contactin_5	CNTN5	CNTN5	11	99020949	100358885	cis	11:99957371	0.19114	0.0013592	48.1143
rs113481656	G	A	0.04901	-0.1059	0.018632	1.32e-08	35355	11	99322830	3299_29_CNTN5_Contactin_5	CNTN5	CNTN5	11	99020949	100358885	cis	11:99322830	0.04901	0.0010454	36.9967
rs78584606	G	A	0.0141	0.1945	0.034246	1.35e-08	35362	11	98231349	3299_29_CNTN5_Contactin_5	CNTN5	CNTN5	11	99020949	100358885	cis	11:98231349	0.0141	0.00105177	37.2298
rs10791455	C	T	0.32922	0.0399	0.008483	2.56e-06	35360	11	101301251	3299_29_CNTN5_Contactin_5	CNTN5	CNTN5	11	99020949	100358885	cis	11:101301251	0.32922	0.00070314	24.8791
rs111951842	A	G	0.01986	0.1341	0.02886	3.38e-06	35356	11	99214799	3299_29_CNTN5_Contactin_5	CNTN5	CNTN5	11	99020949	100358885	cis	11:99214799	0.01986	0.000700092	24.7684
rs12534392	A	G	0.28988	0.3896	0.007075	0	35373	7	145493418	6965_19_CNTNAP2_CNTP2	CNTNAP2	CNTNAP2	7	146116002	148420998	cis	7:145493418	0.28988	0.0624911	2357.71
rs2462603	A	G	0.49841	0.1341	0.00794	5.45e-64	35375	7	146116762	6965_19_CNTNAP2_CNTP2	CNTNAP2	CNTNAP2	7	146116002	148420998	cis	7:146116762	0.49841	0.00899131	320.935
rs142477371	A	G	0.02019	-0.2258	0.028347	1.64e-15	35373	7	145642226	6965_19_CNTNAP2_CNTP2	CNTNAP2	CNTNAP2	7	146116002	148420998	cis	7:145642226	0.02019	0.00201723	71.4958
rs77832940	G	A	0.05438	0.1375	0.017826	1.22e-14	35375	7	145198879	6965_19_CNTNAP2_CNTP2	CNTNAP2	CNTNAP2	7	146116002	148420998	cis	7:145198879	0.05438	0.00194443	68.9142
rs143941887	T	A	0.05084	0.1341	0.017915	7.13e-14	35374	7	146916028	6965_19_CNTNAP2_CNTP2	CNTNAP2	CNTNAP2	7	146116002	148420998	cis	7:146916028	0.05084	0.00173553	61.496
rs117593982	T	C	0.02603	-0.1294	0.024775	1.76e-07	35377	7	146043512	6965_19_CNTNAP2_CNTP2	CNTNAP2	CNTNAP2	7	146116002	148420998	cis	7:146043512	0.02603	0.000849021	30.0596
rs188929111	G	A	0.01249	-0.1801	0.035649	4.37e-07	35374	7	146395871	6965_19_CNTNAP2_CNTP2	CNTNAP2	CNTNAP2	7	146116002	148420998	cis	7:146395871	0.01249	0.000800131	28.3249
rs61753906	T	C	0.01967	0.1344	0.028916	3.35e-06	35375	7	148445877	6965_19_CNTNAP2_CNTP2	CNTNAP2	CNTNAP2	7	146116002	148420998	cis	7:148445877	0.01967	0.000696635	24.6592
rs28400019	A	G	0.11945	0.4379	0.012908	2.94e-252	35355	14	30874288	7227_75_COCH_COCH	COCH	COCH	14	30874514	30895065	cis	14:30874288	0.11945	0.0403385	1486.03
rs141551312	A	T	0.01087	0.4286	0.039982	8.22e-27	35362	14	30728783	7227_75_COCH_COCH	COCH	COCH	14	30874514	30895065	cis	14:30728783	0.01087	0.00395018	140.232
rs142183746	A	C	0.03748	0.1619	0.021931	1.56e-13	35358	14	31471737	7227_75_COCH_COCH	COCH	COCH	14	30874514	30895065	cis	14:31471737	0.03748	0.00189118	66.9913
rs4981743	A	C	0.13711	0.0872	0.012338	1.57e-12	35363	14	30265633	7227_75_COCH_COCH	COCH	COCH	14	30874514	30895065	cis	14:30265633	0.13711	0.00179923	63.7374
rs138433308	T	C	0.02523	-0.1425	0.027657	2.57e-07	35356	14	31811069	7227_75_COCH_COCH	COCH	COCH	14	30874514	30895065	cis	14:31811069	0.02523	0.000998801	35.3469
rs225874	G	A	0.79913	0.0478	0.010604	6.56e-06	35361	14	30101790	7227_75_COCH_COCH	COCH	COCH	14	30874514	30895065	cis	14:30101790	0.20087	0.000733531	25.956
rs9488842	C	A	0.26724	-0.2512	0.008777	3.9e-180	35354	6	116123005	15653_9_COL10A1_COAA1	COL10A1	COL10A1	6	116118909	116158747	cis	6:116123005	0.26724	0.0247134	895.807
rs11968601	T	C	0.0745	-0.146	0.014746	4.13e-23	35355	6	115812696	15653_9_COL10A1_COAA1	COL10A1	COL10A1	6	116118909	116158747	cis	6:115812696	0.0745	0.00293947	104.225
rs980214	G	T	0.61034	0.0662	0.008072	2.38e-16	35354	6	116568413	15653_9_COL10A1_COAA1	COL10A1	COL10A1	6	116118909	116158747	cis	6:116568413	0.38966	0.00208451	73.8455
rs1084887	T	C	0.29945	-0.0481	0.008624	2.44e-08	35354	6	116641979	15653_9_COL10A1_COAA1	COL10A1	COL10A1	6	116118909	116158747	cis	6:116641979	0.29945	0.000970697	34.3494
rs2855434	G	A	0.6522	0.2362	0.008528	7.48e-169	35427	6	33171885	11278_4_COL11A2_COL11A2	COL11A2	COL11A2	6	33162681	33192499	cis	6:33171885	0.3478	0.0253105	919.907
rs169738	G	A	0.59186	0.0781	0.008344	7.95e-21	35357	6	33569769	11278_4_COL11A2_COL11A2	COL11A2	COL11A2	6	33162681	33192499	cis	6:33569769	0.40814	0.00294686	104.494
rs72887195	T	C	0.01577	0.2331	0.032164	4.25e-13	35342	6	33905598	11278_4_COL11A2_COL11A2	COL11A2	COL11A2	6	33162681	33192499	cis	6:33905598	0.01577	0.00168672	59.7094
rs115245874	C	G	0.06779	0.0972	0.016352	2.78e-09	35339	6	33924900	11278_4_COL11A2_COL11A2	COL11A2	COL11A2	6	33162681	33192499	cis	6:33924900	0.06779	0.0011941	42.2465
rs62397688	A	G	0.04377	-0.1151	0.020089	1.01e-08	35426	6	32834685	11278_4_COL11A2_COL11A2	COL11A2	COL11A2	6	33162681	33192499	cis	6:32834685	0.04377	0.00110897	39.3277
rs7851057	T	A	0.66485	0.1595	0.008795	1.66e-73	35343	9	98883308	8974_172_COL15A1_COFA1	COL15A1	COL15A1	9	98943179	99070792	cis	9:98883308	0.33515	0.0113374	405.271
rs16918163	G	A	0.09172	0.2481	0.014367	8.14e-67	35343	9	99051270	8974_172_COL15A1_COFA1	COL15A1	COL15A1	9	98943179	99070792	cis	9:99051270	0.09172	0.0102557	366.204
rs56997979	A	G	0.17075	0.0662	0.011187	3.27e-09	35343	9	98978115	8974_172_COL15A1_COFA1	COL15A1	COL15A1	9	98943179	99070792	cis	9:98978115	0.17075	0.00124106	43.9147
rs4743282	A	G	0.6459	0.0517	0.008806	4.34e-09	35339	9	98817109	8974_172_COL15A1_COFA1	COL15A1	COL15A1	9	98943179	99070792	cis	9:98817109	0.3541	0.00122265	43.2577
rs2779518	C	T	0.62066	0.0421	0.0086	9.8e-07	35350	9	98560618	8974_172_COL15A1_COFA1	COL15A1	COL15A1	9	98943179	99070792	cis	9:98560618	0.37934	0.000834597	29.526
rs11909509	A	G	0.21036	-0.1652	0.00997	1.17e-61	35252	21	45445445	2201_17_COL18A1_Endostatin	COL18A1	COL18A1	21	45405165	45513720	cis	21:45445445	0.21036	0.00906656	322.52
rs17004785	C	G	0.0837	-0.155	0.014736	7.1e-26	35247	21	45512704	2201_17_COL18A1_Endostatin	COL18A1	COL18A1	21	45405165	45513720	cis	21:45512704	0.0837	0.00368516	130.364
rs150169381	T	C	0.02522	-0.1929	0.025641	5.35e-14	35258	21	44502775	2201_17_COL18A1_Endostatin	COL18A1	COL18A1	21	45405165	45513720	cis	21:44502775	0.02522	0.00182956	64.6211
rs11701176	A	G	0.34837	-0.0597	0.008641	4.9e-12	35131	21	45972236	2201_17_COL18A1_Endostatin	COL18A1	COL18A1	21	45405165	45513720	cis	21:45972236	0.34837	0.00161816	56.9363
rs6652	T	C	0.20771	-0.0601	0.010251	4.56e-09	34733	21	46132471	2201_17_COL18A1_Endostatin	COL18A1	COL18A1	21	45405165	45513720	cis	21:46132471	0.20771	0.00118883	41.3385
rs116585561	C	A	0.03327	-0.328	0.023063	6.72e-46	35355	17	50180556	11140_56_COL1A1_CO1A1	COL1A1	COL1A1	17	50184101	50201632	cis	17:50180556	0.03327	0.00692047	246.364
rs118081843	C	A	0.01174	-0.3212	0.040959	4.44e-15	35356	17	50335804	11140_56_COL1A1_CO1A1	COL1A1	COL1A1	17	50184101	50201632	cis	17:50335804	0.01174	0.00239398	84.8398
rs138103546	G	A	0.01993	-0.237	0.030488	7.63e-15	35356	17	49894179	11140_56_COL1A1_CO1A1	COL1A1	COL1A1	17	50184101	50201632	cis	17:49894179	0.01993	0.00219427	77.747
rs7218591	G	A	0.70606	0.0635	0.009266	7.25e-12	35353	17	50091266	11140_56_COL1A1_CO1A1	COL1A1	COL1A1	17	50184101	50201632	cis	17:50091266	0.29394	0.0016737	59.2662
rs1008897	A	G	0.58346	0.0462	0.008271	2.32e-08	35350	7	7233809	10702_1_COL28A1_COSA1	COL28A1	COL28A1	7	7356203	7535873	cis	7:7233809	0.41654	0.00103749	36.7111
rs1541408	G	C	0.08178	-0.5945	0.010176	0	35362	12	47954569	18875_125_COL2A1_Chondrocalcin	COL2A1	COL2A1	12	47972967	48004554	cis	12:47954569	0.08178	0.0530796	1982.1
rs12423250	T	C	0.1721	-0.4259	0.007399	0	35364	12	47995462	18875_125_COL2A1_Chondrocalcin	COL2A1	COL2A1	12	47972967	48004554	cis	12:47995462	0.1721	0.0516897	1927.48
rs2731109	A	G	0.38693	-0.1838	0.008139	6.25e-113	35364	12	48494048	18875_125_COL2A1_Chondrocalcin	COL2A1	COL2A1	12	47972967	48004554	cis	12:48494048	0.38693	0.0160274	575.993
rs10875906	T	C	0.29581	-0.0992	0.008734	6.81e-30	35363	12	48991896	18875_125_COL2A1_Chondrocalcin	COL2A1	COL2A1	12	47972967	48004554	cis	12:48991896	0.29581	0.00409974	145.568
rs113447847	C	G	0.02311	0.2609	0.026868	2.72e-22	35364	12	48028198	18875_125_COL2A1_Chondrocalcin	COL2A1	COL2A1	12	47972967	48004554	cis	12:48028198	0.02311	0.00307343	109.018
rs145827644	T	C	0.34646	0.0618	0.008351	1.36e-13	35366	12	47208432	18875_125_COL2A1_Chondrocalcin	COL2A1	COL2A1	12	47972967	48004554	cis	12:47208432	0.34646	0.00172955	61.2696
rs11183931	T	C	0.43633	-0.0581	0.008012	4.11e-13	35366	12	47392492	18875_125_COL2A1_Chondrocalcin	COL2A1	COL2A1	12	47972967	48004554	cis	12:47392492	0.43633	0.00166044	58.8173
rs72914144	T	C	0.18304	0.0772	0.010858	1.16e-12	35368	2	189377017	18880_81_COL3A1_Collagen_Type_III	COL3A1	COL3A1	2	188974373	189012746	cis	2:189377017	0.18304	0.00178243	63.1498
rs3134646	A	G	0.57284	0.0507	0.008439	1.88e-09	35366	2	189015117	18880_81_COL3A1_Collagen_Type_III	COL3A1	COL3A1	2	188974373	189012746	cis	2:189015117	0.42716	0.00125797	44.5428
rs4819131	G	A	0.91815	0.6097	0.009238	0	35208	21	45612338	16828_8_COL6A1_Collagen_a1_VI_	COL6A1	COL6A1	21	45981770	46005050	cis	21:45612338	0.08185	0.0558721	2083.44
rs17004790	C	T	0.05439	-0.7458	0.011118	0	35197	21	45671324	16828_8_COL6A1_Collagen_a1_VI_	COL6A1	COL6A1	21	45981770	46005050	cis	21:45671324	0.05439	0.0572145	2135.87
rs4293630	G	A	0.13674	0.4231	0.012222	1.34e-262	34810	21	46025877	16828_8_COL6A1_Collagen_a1_VI_	COL6A1	COL6A1	21	45981770	46005050	cis	21:46025877	0.13674	0.0422623	1535.98
rs192701728	A	G	0.01448	-0.6459	0.035524	7.13e-74	35251	21	45494328	16828_8_COL6A1_Collagen_a1_VI_	COL6A1	COL6A1	21	45981770	46005050	cis	21:45494328	0.01448	0.0119068	424.76
rs8134417	T	C	0.51401	-0.1192	0.00866	4.21e-43	34729	21	46153782	16828_8_COL6A1_Collagen_a1_VI_	COL6A1	COL6A1	21	45981770	46005050	cis	21:46153782	0.48599	0.00709874	248.281
rs148791313	T	C	0.01239	-0.4631	0.040072	6.83e-31	34648	21	46361472	16828_8_COL6A1_Collagen_a1_VI_	COL6A1	COL6A1	21	45981770	46005050	cis	21:46361472	0.01239	0.00524851	182.799
rs75285854	G	C	0.01094	0.3175	0.041572	2.22e-14	35180	21	45916378	16828_8_COL6A1_Collagen_a1_VI_	COL6A1	COL6A1	21	45981770	46005050	cis	21:45916378	0.01094	0.00218151	76.909
rs142892701	T	C	0.01568	0.2725	0.035764	2.55e-14	35252	21	45456090	16828_8_COL6A1_Collagen_a1_VI_	COL6A1	COL6A1	21	45981770	46005050	cis	21:45456090	0.01568	0.00229216	80.9844
rs75979822	G	A	0.0232	0.2065	0.027931	1.43e-13	35255	21	45006684	16828_8_COL6A1_Collagen_a1_VI_	COL6A1	COL6A1	21	45981770	46005050	cis	21:45006684	0.0232	0.0019327	68.2653
rs117296140	T	C	0.02346	-0.1509	0.028793	1.6e-07	34734	21	46092852	16828_8_COL6A1_Collagen_a1_VI_	COL6A1	COL6A1	21	45981770	46005050	cis	21:46092852	0.02346	0.00104334	36.2752
rs117836930	T	C	0.03099	-0.1276	0.024378	1.66e-07	34733	21	46127512	16828_8_COL6A1_Collagen_a1_VI_	COL6A1	COL6A1	21	45981770	46005050	cis	21:46127512	0.03099	0.00097787	33.9957
rs35548026	A	G	0.09329	-0.3871	0.013832	2.44e-172	34733	21	46132295	16753_46_COL6A2_CO6A2	COL6A2	COL6A2	21	46098112	46132848	cis	21:46132295	0.09329	0.0253501	903.334
rs148337125	G	T	0.04729	0.3568	0.019269	1.51e-76	34733	21	46132608	16753_46_COL6A2_CO6A2	COL6A2	COL6A2	21	46098112	46132848	cis	21:46132608	0.04729	0.0114712	403.03
rs35881321	A	G	0.02082	0.3307	0.02881	1.69e-30	34733	21	46112542	16753_46_COL6A2_CO6A2	COL6A2	COL6A2	21	46098112	46132848	cis	21:46112542	0.02082	0.00445904	155.561
rs13047780	C	T	0.83777	-0.1034	0.011243	3.68e-20	34648	21	46313656	16753_46_COL6A2_CO6A2	COL6A2	COL6A2	21	46098112	46132848	cis	21:46313656	0.16223	0.00290621	100.982
rs149071379	A	G	0.02349	-0.2234	0.026689	5.74e-17	35243	21	45557263	16753_46_COL6A2_CO6A2	COL6A2	COL6A2	21	46098112	46132848	cis	21:45557263	0.02349	0.00228958	80.8723
rs73230562	A	C	0.02507	0.1678	0.025623	5.8e-11	35242	21	45595871	16753_46_COL6A2_CO6A2	COL6A2	COL6A2	21	46098112	46132848	cis	21:45595871	0.02507	0.00137639	48.5709
rs2646260	G	A	0.31548	-0.1301	0.008372	1.87e-54	35343	2	237369152	10511_10_COL6A3_Collagen_alpha_3_VI_	COL6A3	COL6A3	2	237324003	237414328	cis	2:237369152	0.31548	0.00731042	260.26
rs139126374	A	G	0.02237	-0.1696	0.026132	8.58e-11	35367	2	237000173	10511_10_COL6A3_Collagen_alpha_3_VI_	COL6A3	COL6A3	2	237324003	237414328	cis	2:237000173	0.02237	0.00125812	44.5495
rs112962843	A	G	0.04652	-0.0955	0.018324	1.87e-07	35326	2	238141287	10511_10_COL6A3_Collagen_alpha_3_VI_	COL6A3	COL6A3	2	237324003	237414328	cis	2:238141287	0.04652	0.000809074	28.6029
rs11677932	A	G	0.29364	-0.0691	0.008988	1.5e-14	35365	2	237315312	11196_31_COL6A3_Collagen_alpha_3_VI_	COL6A3	COL6A3	2	237324003	237414328	cis	2:237315312	0.29364	0.00198074	70.1839
rs2646260	G	A	0.31548	0.0466	0.008878	1.53e-07	35346	2	237369152	11196_31_COL6A3_Collagen_alpha_3_VI_	COL6A3	COL6A3	2	237324003	237414328	cis	2:237369152	0.31548	0.000937907	33.1805
rs3806095	A	G	0.27104	-0.0729	0.00867	4.15e-17	35338	6	70278273	15466_30_COL9A1_CO9A1	COL9A1	COL9A1	6	70216040	70303084	cis	6:70278273	0.27104	0.00210001	74.3622
rs6455357	A	G	0.0887	-0.0767	0.013723	2.28e-08	35338	6	70242278	15466_30_COL9A1_CO9A1	COL9A1	COL9A1	6	70216040	70303084	cis	6:70242278	0.0887	0.000951055	33.6385
rs62420319	G	T	0.03943	0.0978	0.019579	5.88e-07	35335	6	70398977	15466_30_COL9A1_CO9A1	COL9A1	COL9A1	6	70216040	70303084	cis	6:70398977	0.03943	0.000724542	25.6188
rs7844871	A	C	0.01345	-0.2447	0.034846	2.18e-12	35361	8	119047854	6558_5_COLEC10_COL10	COLEC10	COLEC10	8	118995452	119108455	cis	8:119047854	0.01345	0.00158906	56.2769
rs4850046	T	C	0.87516	-0.7926	0.009123	0	35333	2	3587016	4430_44_COLEC11_Collectin_Kidney_1	COLEC11	COLEC11	2	3594832	3644644	cis	2:3587016	0.12484	0.137271	5621.61
rs11123637	C	T	0.65622	-0.2005	0.00948	2.8e-99	35333	2	3606600	4430_44_COLEC11_Collectin_Kidney_1	COLEC11	COLEC11	2	3594832	3644644	cis	2:3606600	0.34378	0.018138	652.671
rs143732640	T	C	0.02524	0.4938	0.029132	1.91e-64	35330	2	3349861	4430_44_COLEC11_Collectin_Kidney_1	COLEC11	COLEC11	2	3594832	3644644	cis	2:3349861	0.02524	0.0119983	429.023
rs2198531	G	A	0.10376	-0.1694	0.014749	1.55e-30	35375	2	3831932	4430_44_COLEC11_Collectin_Kidney_1	COLEC11	COLEC11	2	3594832	3644644	cis	2:3831932	0.10376	0.00533717	189.805
rs114804001	G	A	0.01128	-0.3607	0.043754	1.67e-16	35374	2	4303161	4430_44_COLEC11_Collectin_Kidney_1	COLEC11	COLEC11	2	3594832	3644644	cis	2:4303161	0.01128	0.00290205	102.95
rs112900576	G	A	0.02444	-0.2299	0.029175	3.27e-15	35371	2	4204969	4430_44_COLEC11_Collectin_Kidney_1	COLEC11	COLEC11	2	3594832	3644644	cis	2:4204969	0.02444	0.00252036	89.368
rs76297404	G	A	0.05044	0.1552	0.020826	9.18e-14	35326	2	3307222	4430_44_COLEC11_Collectin_Kidney_1	COLEC11	COLEC11	2	3594832	3644644	cis	2:3307222	0.05044	0.00230734	81.6928
rs74713654	A	G	0.06584	0.1019	0.018393	3.02e-08	35372	2	4157019	4430_44_COLEC11_Collectin_Kidney_1	COLEC11	COLEC11	2	3594832	3644644	cis	2:4157019	0.06584	0.00127729	45.2355
rs114658823	T	C	0.01371	0.1774	0.03908	5.64e-06	35315	2	2879508	4430_44_COLEC11_Collectin_Kidney_1	COLEC11	COLEC11	2	3594832	3644644	cis	2:2879508	0.01371	0.000851097	30.0804
rs1539790	A	G	0.2342	-0.1313	0.010066	6.9e-39	35329	18	401573	5457_5_COLEC12_COLEC12	COLEC12	COLEC12	18	316737	500722	cis	18:401573	0.2342	0.00618389	219.818
rs493130	G	A	0.58858	-0.0961	0.008734	3.68e-28	35320	18	593703	5457_5_COLEC12_COLEC12	COLEC12	COLEC12	18	316737	500722	cis	18:593703	0.41142	0.00447268	158.676
rs72865631	T	C	0.05564	-0.1434	0.018315	4.89e-15	35330	18	456956	5457_5_COLEC12_COLEC12	COLEC12	COLEC12	18	316737	500722	cis	18:456956	0.05564	0.00216099	76.5088
rs141339160	A	G	0.05549	-0.0979	0.01861	1.44e-07	35315	18	529523	5457_5_COLEC12_COLEC12	COLEC12	COLEC12	18	316737	500722	cis	18:529523	0.05549	0.00100465	35.513
rs8091568	A	G	0.56524	-0.0423	0.008669	1.06e-06	35363	18	113671	5457_5_COLEC12_COLEC12	COLEC12	COLEC12	18	316737	500722	cis	18:113671	0.43476	0.000879414	31.1243
rs4808666	T	C	0.44648	-0.1275	0.008253	7.6e-54	35344	19	17557324	5638_23_COLGALT1_GT251	COLGALT1	COLGALT1	19	17555649	17583162	cis	19:17557324	0.44648	0.008035	286.273
rs10426931	T	C	0.42536	0.0472	0.008264	1.12e-08	35348	19	17587742	5638_23_COLGALT1_GT251	COLGALT1	COLGALT1	19	17555649	17583162	cis	19:17587742	0.42536	0.0010891	38.5372
rs35745856	C	T	0.01039	-0.2289	0.040395	1.46e-08	35352	19	18444394	5638_23_COLGALT1_GT251	COLGALT1	COLGALT1	19	17555649	17583162	cis	19:18444394	0.01039	0.00107746	38.1293
rs117586381	A	G	0.01784	-0.1463	0.030891	2.18e-06	35353	19	18572885	5638_23_COLGALT1_GT251	COLGALT1	COLGALT1	19	17555649	17583162	cis	19:18572885	0.01784	0.00075006	26.5353
rs12974746	G	A	0.03789	-0.5422	0.021966	1.61e-134	35349	19	18795739	8043_153_COMP_COMP	COMP	COMP	19	18782773	18791305	cis	19:18795739	0.03789	0.0214338	774.213
rs73004821	T	C	0.03845	-0.1349	0.021903	7.33e-10	35344	19	18943339	8043_153_COMP_COMP	COMP	COMP	19	18782773	18791305	cis	19:18943339	0.03845	0.00134562	47.6209
rs115860110	A	G	0.02763	-0.1469	0.025415	7.46e-09	35347	19	18926367	8043_153_COMP_COMP	COMP	COMP	19	18782773	18791305	cis	19:18926367	0.02763	0.00115954	41.0315
rs6511008	T	C	0.94392	-0.1046	0.018282	1.06e-08	35350	19	18888047	8043_153_COMP_COMP	COMP	COMP	19	18782773	18791305	cis	19:18888047	0.05608	0.00115834	40.9925
rs140908721	A	G	0.11465	-0.0594	0.013339	8.47e-06	35350	19	17959170	8043_153_COMP_COMP	COMP	COMP	19	18782773	18791305	cis	19:17959170	0.11465	0.000716295	25.3377
rs165722	T	C	0.5735	-0.0822	0.008273	2.9e-23	35363	22	19961490	18382_109_COMT_Catechol_O_methyltransferase	COMT	COMT	22	19941371	19969975	cis	22:19961490	0.4265	0.00330542	117.27
rs13089226	T	C	0.03286	0.1228	0.022482	4.71e-08	35360	3	149080893	17453_34_CP_Ceruloplasmin	CP	CP	3	149162410	149221829	cis	3:149080893	0.03286	0.000958481	33.9225
rs56155312	T	C	0.20994	-0.9327	0.00531	0	35353	7	130292282	9267_2_CPA4_CBPA4	CPA4	CPA4	7	130293134	130324180	cis	7:130292282	0.20994	0.288582	14339.9
rs78885796	C	A	0.05539	-0.5435	0.018423	2.81e-191	35356	7	130720180	9267_2_CPA4_CBPA4	CPA4	CPA4	7	130293134	130324180	cis	7:130720180	0.05539	0.030911	1127.69
rs137902837	T	C	0.01603	0.6341	0.033306	8.14e-81	35356	7	130301209	9267_2_CPA4_CBPA4	CPA4	CPA4	7	130293134	130324180	cis	7:130301209	0.01603	0.0126841	454.196
rs1248447	A	G	0.38651	-0.1466	0.008584	2.13e-65	35355	7	129516077	9267_2_CPA4_CBPA4	CPA4	CPA4	7	130293134	130324180	cis	7:129516077	0.38651	0.0101922	364.034
rs10260496	A	G	0.22147	0.156	0.010117	1.22e-53	35352	7	129663262	9267_2_CPA4_CBPA4	CPA4	CPA4	7	130293134	130324180	cis	7:129663262	0.22147	0.00839208	299.171
rs112154169	A	C	0.0259	-0.3515	0.026081	2.14e-41	35356	7	130492570	9267_2_CPA4_CBPA4	CPA4	CPA4	7	130293134	130324180	cis	7:130492570	0.0259	0.00623425	221.788
rs141043733	T	A	0.02106	0.3536	0.028526	2.76e-35	35352	7	130839291	9267_2_CPA4_CBPA4	CPA4	CPA4	7	130293134	130324180	cis	7:130839291	0.02106	0.00515548	183.191
rs73147681	C	A	0.02173	-0.332	0.029364	1.22e-29	35355	7	131076477	9267_2_CPA4_CBPA4	CPA4	CPA4	7	130293134	130324180	cis	7:131076477	0.02173	0.00468624	166.453
rs145583183	A	G	0.01215	0.372	0.038612	5.73e-22	35354	7	129322672	9267_2_CPA4_CBPA4	CPA4	CPA4	7	130293134	130324180	cis	7:129322672	0.01215	0.00332187	117.826
rs7802900	G	A	0.02072	0.2379	0.029012	2.4e-16	35357	7	130069241	9267_2_CPA4_CBPA4	CPA4	CPA4	7	130293134	130324180	cis	7:130069241	0.02072	0.00229676	81.3889
rs117030386	G	A	0.01798	-0.2248	0.030962	3.86e-13	35352	7	130832598	9267_2_CPA4_CBPA4	CPA4	CPA4	7	130293134	130324180	cis	7:130832598	0.01798	0.00178457	63.1972
rs185718210	T	C	0.01449	0.2357	0.03583	4.76e-11	35352	7	131106346	9267_2_CPA4_CBPA4	CPA4	CPA4	7	130293134	130324180	cis	7:131106346	0.01449	0.00158664	56.1769
rs2291671	A	G	0.24902	0.2378	0.009702	1.14e-132	35360	3	148840660	15375_49_CPB1_Carboxypeptidase_B1	CPB1	CPB1	3	148791102	148860187	cis	3:148840660	0.24902	0.0211503	763.991
rs76876937	A	C	0.1072	0.0915	0.013689	2.32e-11	35359	3	149170028	15375_49_CPB1_Carboxypeptidase_B1	CPB1	CPB1	3	148791102	148860187	cis	3:149170028	0.1072	0.00160258	56.7536
rs7325308	T	C	0.39661	0.346	0.006647	0	35357	13	45940527	3518_54_CPB2_TAFI	CPB2	CPB2	13	46053186	46105033	cis	13:45940527	0.39661	0.0572986	2148.92
rs17647647	C	T	0.18791	-0.2015	0.01055	2.53e-81	35351	13	46174952	3518_54_CPB2_TAFI	CPB2	CPB2	13	46053186	46105033	cis	13:46174952	0.18791	0.0123918	443.534
rs2573284	C	T	0.69962	-0.13	0.008939	6.5e-48	35359	13	45911814	3518_54_CPB2_TAFI	CPB2	CPB2	13	46053186	46105033	cis	13:45911814	0.30038	0.00710313	252.942
rs78064641	C	A	0.04099	0.1788	0.020584	3.74e-18	35357	13	46299253	3518_54_CPB2_TAFI	CPB2	CPB2	13	46053186	46105033	cis	13:46299253	0.04099	0.00251343	89.0861
rs71432904	T	A	0.02634	-0.2038	0.026199	7.31e-15	35362	13	46247331	3518_54_CPB2_TAFI	CPB2	CPB2	13	46053186	46105033	cis	13:46247331	0.02634	0.0021304	75.4918
rs61949187	A	T	0.01979	0.1564	0.029189	8.41e-08	35362	13	46255073	3518_54_CPB2_TAFI	CPB2	CPB2	13	46053186	46105033	cis	13:46255073	0.01979	0.000949005	33.5887
rs3103307	T	A	0.46705	-0.0353	0.007939	8.72e-06	35362	17	30333469	7917_17_CPD_CBPD	CPD	CPD	17	30378927	30469989	cis	17:30333469	0.46705	0.000620339	21.9488
rs7687101	T	G	0.433	0.0568	0.008011	1.34e-12	35277	4	818891	18332_17_CPLX1_CPLX1	CPLX1	CPLX1	4	784957	826129	cis	4:818891	0.433	0.00158416	55.9697
rs76735111	T	A	0.78573	-0.0637	0.009714	5.48e-11	35371	5	175960203	15321_8_CPLX2_CPLX2	CPLX2	CPLX2	5	175796310	175884021	cis	5:175960203	0.21427	0.00136629	48.3905
rs1908671	C	G	0.29306	-0.1013	0.009055	4.74e-29	35363	12	69039624	9416_77_CPM_CBPM	CPM	CPM	12	68842197	68971570	cis	12:69039624	0.29306	0.00425195	150.995
rs2644685	G	A	0.52412	0.0453	0.008315	5.1e-08	35363	12	68949240	9416_77_CPM_CBPM	CPM	CPM	12	68842197	68971570	cis	12:68949240	0.47588	0.00102366	36.2346
rs6783228	A	G	0.22138	-0.4639	0.007211	0	35302	3	194339757	6415_90_CPN2_CPN2	CPN2	CPN2	3	194339768	194351328	cis	3:194339757	0.22138	0.0741895	2828.75
rs4342054	C	T	0.39163	0.1317	0.008712	1.26e-51	35302	3	194362299	6415_90_CPN2_CPN2	CPN2	CPN2	3	194339768	194351328	cis	3:194362299	0.39163	0.00826505	294.188
rs112693764	A	G	0.04334	-0.1713	0.020554	7.82e-17	35326	3	194113716	6415_90_CPN2_CPN2	CPN2	CPN2	3	194339768	194351328	cis	3:194113716	0.04334	0.00243327	86.1627
rs7635813	A	G	0.01937	-0.2528	0.030406	9.25e-17	35303	3	194250955	6415_90_CPN2_CPN2	CPN2	CPN2	3	194339768	194351328	cis	3:194250955	0.01937	0.00242783	85.9135
rs188600680	T	A	0.01896	-0.2488	0.030683	5.12e-16	35283	3	194676013	6415_90_CPN2_CPN2	CPN2	CPN2	3	194339768	194351328	cis	3:194676013	0.01896	0.0023028	81.4325
rs116253218	T	A	0.05702	-0.1198	0.018137	3.96e-11	35381	3	193784054	6415_90_CPN2_CPN2	CPN2	CPN2	3	194339768	194351328	cis	3:193784054	0.05702	0.00154338	54.6877
rs56213962	A	G	0.02037	0.1831	0.03029	1.5e-09	35282	3	194627784	6415_90_CPN2_CPN2	CPN2	CPN2	3	194339768	194351328	cis	3:194627784	0.02037	0.00133801	47.2683
rs9832860	A	G	0.02105	-0.1644	0.030083	4.63e-08	35227	3	195063498	6415_90_CPN2_CPN2	CPN2	CPN2	3	194339768	194351328	cis	3:195063498	0.02105	0.0011139	39.2809
rs147077810	A	G	0.01127	-0.1822	0.039869	4.88e-06	35232	3	195016453	6415_90_CPN2_CPN2	CPN2	CPN2	3	194339768	194351328	cis	3:195016453	0.01127	0.000739824	26.0833
rs58029146	A	G	0.13094	-0.5805	0.009279	0	35366	20	35449892	5346_24_CPNE1_CPNE1	CPNE1	CPNE1	20	35626031	35664956	cis	20:35449892	0.13094	0.0766931	2937.46
rs58427177	T	C	0.01712	-0.8276	0.032498	4.69e-143	35362	20	35218053	5346_24_CPNE1_CPNE1	CPNE1	CPNE1	20	35626031	35664956	cis	20:35218053	0.01712	0.0230502	834.287
rs11696173	T	C	0.02494	-0.6745	0.027758	2.01e-130	35366	20	35376948	5346_24_CPNE1_CPNE1	CPNE1	CPNE1	20	35626031	35664956	cis	20:35376948	0.02494	0.022127	800.204
rs79102969	T	C	0.03253	-0.4501	0.023732	3.26e-80	35367	20	36192973	5346_24_CPNE1_CPNE1	CPNE1	CPNE1	20	35626031	35664956	cis	20:36192973	0.03253	0.0127517	456.79
rs113668632	G	T	0.04807	0.169	0.020165	5.25e-17	35366	20	35790284	5346_24_CPNE1_CPNE1	CPNE1	CPNE1	20	35626031	35664956	cis	20:35790284	0.04807	0.00261386	92.6788
rs2425203	C	T	0.05359	0.1545	0.018932	3.33e-16	35367	20	36266683	5346_24_CPNE1_CPNE1	CPNE1	CPNE1	20	35626031	35664956	cis	20:36266683	0.05359	0.00242131	85.8374
rs112967774	A	G	0.02647	0.147	0.026179	1.96e-08	35365	20	36032076	5346_24_CPNE1_CPNE1	CPNE1	CPNE1	20	35626031	35664956	cis	20:36032076	0.02647	0.0011137	39.4277
rs2424996	T	C	0.02045	0.1538	0.030448	4.39e-07	35366	20	34743957	5346_24_CPNE1_CPNE1	CPNE1	CPNE1	20	35626031	35664956	cis	20:34743957	0.02045	0.000947682	33.5456
rs1675513	G	A	0.13903	-0.1881	0.011719	5.62e-58	35330	3	98589854	18241_18_CPOX_HEM6	CPOX	CPOX	3	98579446	98593648	cis	3:98589854	0.13903	0.0084704	301.799
rs147816533	C	T	0.0178	-0.19	0.031291	1.26e-09	35331	3	98105378	18241_18_CPOX_HEM6	CPOX	CPOX	3	98579446	98593648	cis	3:98105378	0.0178	0.00126228	44.6516
rs11920688	T	C	0.6158	0.0419	0.008432	6.72e-07	35331	3	99037090	18241_18_CPOX_HEM6	CPOX	CPOX	3	98579446	98593648	cis	3:99037090	0.3842	0.000830721	29.3729
rs73144261	G	C	0.02099	0.1288	0.028682	7.1e-06	35331	3	99009332	18241_18_CPOX_HEM6	CPOX	CPOX	3	98579446	98593648	cis	3:99009332	0.02099	0.000681807	24.104
rs142439242	G	A	0.02776	-1.1754	0.018436	0	35363	8	96713932	9394_19_CPQ_Aminopeptidase	CPQ	CPQ	8	96645242	97149654	cis	8:96713932	0.02776	0.0745752	2849.56
rs10086925	T	A	0.03558	0.493	0.022517	2.91e-106	35363	8	97063537	9394_19_CPQ_Aminopeptidase	CPQ	CPQ	8	96645242	97149654	cis	8:97063537	0.03558	0.01668	599.827
rs117065903	T	C	0.02014	-0.5858	0.028983	7.73e-91	35362	8	96616658	9394_19_CPQ_Aminopeptidase	CPQ	CPQ	8	96645242	97149654	cis	8:96616658	0.02014	0.0135442	485.497
rs74788010	T	C	0.02163	-0.457	0.028973	4.75e-56	35357	8	95976378	9394_19_CPQ_Aminopeptidase	CPQ	CPQ	8	96645242	97149654	cis	8:95976378	0.02163	0.00883938	315.304
rs73274276	A	G	0.0362	-0.267	0.022738	7.71e-32	35353	8	97856100	9394_19_CPQ_Aminopeptidase	CPQ	CPQ	8	96645242	97149654	cis	8:97856100	0.0362	0.00497448	176.732
rs72664593	T	G	0.04353	0.1584	0.020478	1.03e-14	35363	8	97146815	9394_19_CPQ_Aminopeptidase	CPQ	CPQ	8	96645242	97149654	cis	8:97146815	0.04353	0.0020893	74.0343
rs150006964	A	G	0.01901	0.2193	0.030956	1.4e-12	35356	8	95968437	9394_19_CPQ_Aminopeptidase	CPQ	CPQ	8	96645242	97149654	cis	8:95968437	0.01901	0.00179372	63.529
rs200078086	GGCC	G	0.02169	-0.1433	0.028003	3.1e-07	35363	8	96845769	9394_19_CPQ_Aminopeptidase	CPQ	CPQ	8	96645242	97149654	cis	8:96845769	0.02169	0.000871482	30.8434
rs150144784	T	C	0.0198	-0.1435	0.030431	2.41e-06	35362	8	96573156	9394_19_CPQ_Aminopeptidase	CPQ	CPQ	8	96645242	97149654	cis	8:96573156	0.0198	0.000799307	28.2861
rs117432034	C	T	0.03608	0.1051	0.022717	3.72e-06	35363	8	96896194	9394_19_CPQ_Aminopeptidase	CPQ	CPQ	8	96645242	97149654	cis	8:96896194	0.03608	0.000768321	27.1895
rs76931194	A	G	0.02638	0.1192	0.025998	4.54e-06	35360	8	97261272	9394_19_CPQ_Aminopeptidase	CPQ	CPQ	8	96645242	97149654	cis	8:97261272	0.02638	0.000729872	25.8257
rs13043754	G	A	0.10341	-0.4915	0.013568	2.54e-287	35376	20	2803125	6255_74_CPXM1_CPXM1	CPXM1	CPXM1	20	2794074	2800627	cis	20:2803125	0.10341	0.0447954	1658.9
rs143302938	G	A	0.02399	-0.5372	0.026965	2.61e-88	35377	20	2820316	6255_74_CPXM1_CPXM1	CPXM1	CPXM1	20	2794074	2800627	cis	20:2820316	0.02399	0.0135141	484.61
rs145895564	T	G	0.10097	0.1965	0.013847	1.05e-45	35377	20	2821490	6255_74_CPXM1_CPXM1	CPXM1	CPXM1	20	2794074	2800627	cis	20:2821490	0.10097	0.00701006	249.731
rs6084190	C	G	0.02607	0.229	0.025975	1.18e-18	35379	20	2890193	6255_74_CPXM1_CPXM1	CPXM1	CPXM1	20	2794074	2800627	cis	20:2890193	0.02607	0.00266299	94.4602
rs235586	G	A	0.93224	-0.1412	0.016623	1.99e-17	35378	20	3556199	6255_74_CPXM1_CPXM1	CPXM1	CPXM1	20	2794074	2800627	cis	20:3556199	0.06776	0.00251884	89.3315
rs144337455	A	G	0.03261	-0.1908	0.023477	4.4e-16	35382	20	2531638	6255_74_CPXM1_CPXM1	CPXM1	CPXM1	20	2794074	2800627	cis	20:2531638	0.03261	0.00229688	81.4509
rs140062611	A	G	0.02206	-0.2148	0.027955	1.54e-14	35370	20	1932207	6255_74_CPXM1_CPXM1	CPXM1	CPXM1	20	2794074	2800627	cis	20:1932207	0.02206	0.00199075	70.5492
rs13127468	A	C	0.42431	-0.0672	0.00802	5.35e-17	35356	4	8597931	6493_9_CPZ_CBPZ	CPZ	CPZ	4	8592660	8619759	cis	4:8597931	0.42431	0.00220618	78.1697
rs2631725	G	T	0.49558	-0.0636	0.007852	5.5e-16	35364	4	8502528	6493_9_CPZ_CBPZ	CPZ	CPZ	4	8592660	8619759	cis	4:8502528	0.49558	0.00202232	71.6583
rs4844600	G	A	0.80349	-0.4893	0.007548	0	35369	1	207505962	19556_12_CR1_Complement_receptor_type_1	CR1	CR1	1	207496147	207641765	cis	1:207505962	0.19651	0.0756041	2892.58
rs11117911	A	G	0.03077	-0.376	0.02495	2.55e-51	35370	1	207494640	19556_12_CR1_Complement_receptor_type_1	CR1	CR1	1	207496147	207641765	cis	1:207494640	0.03077	0.00843257	300.78
rs75462786	A	G	0.02087	0.418	0.029521	1.63e-45	35373	1	207012215	19556_12_CR1_Complement_receptor_type_1	CR1	CR1	1	207496147	207641765	cis	1:207012215	0.02087	0.00714078	254.393
rs12064010	C	T	0.98814	-0.3633	0.039196	1.88e-20	35369	1	207159784	19556_12_CR1_Complement_receptor_type_1	CR1	CR1	1	207496147	207641765	cis	1:207159784	0.01186	0.0030936	109.751
rs138755202	T	G	0.0131	-0.3208	0.03782	2.21e-17	35367	1	208414106	19556_12_CR1_Complement_receptor_type_1	CR1	CR1	1	207496147	207641765	cis	1:208414106	0.0131	0.00266099	94.357
rs567125	C	T	0.10919	0.0981	0.013546	4.42e-13	35364	1	208002646	19556_12_CR1_Complement_receptor_type_1	CR1	CR1	1	207496147	207641765	cis	1:208002646	0.10919	0.00187213	66.3264
rs111707104	T	C	0.02109	0.2134	0.030247	1.72e-12	35374	1	206704787	19556_12_CR1_Complement_receptor_type_1	CR1	CR1	1	207496147	207641765	cis	1:206704787	0.02109	0.00188035	66.637
rs77683436	C	T	0.07499	-0.0999	0.016286	8.56e-10	35369	1	207879168	19556_12_CR1_Complement_receptor_type_1	CR1	CR1	1	207496147	207641765	cis	1:207879168	0.07499	0.00138456	49.0355
rs79590604	A	C	0.03164	-0.1425	0.024592	6.85e-09	35366	1	208428795	19556_12_CR1_Complement_receptor_type_1	CR1	CR1	1	207496147	207641765	cis	1:208428795	0.03164	0.00124432	44.0591
rs10863721	T	C	0.38096	-0.0394	0.00877	7.04e-06	35361	1	208636822	19556_12_CR1_Complement_receptor_type_1	CR1	CR1	1	207496147	207641765	cis	1:208636822	0.38096	0.000732184	25.9083
rs61240730	C	T	0.14193	-0.2527	0.01227	3e-94	35377	1	207450585	15570_99_CR2_Complement_receptor_type_2	CR2	CR2	1	207453024	207489895	cis	1:207450585	0.14193	0.0155538	558.91
rs4844599	G	T	0.18637	-0.1135	0.011012	6.58e-25	35369	1	207505884	15570_99_CR2_Complement_receptor_type_2	CR2	CR2	1	207453024	207489895	cis	1:207505884	0.18637	0.00390683	138.715
rs3813948	C	T	0.0696	-0.1177	0.016661	1.61e-12	35369	1	207096513	15570_99_CR2_Complement_receptor_type_2	CR2	CR2	1	207453024	207489895	cis	1:207096513	0.0696	0.00179416	63.5682
rs116001867	T	C	0.01421	-0.2522	0.036361	4.03e-12	35368	1	208047691	15570_99_CR2_Complement_receptor_type_2	CR2	CR2	1	207453024	207489895	cis	1:208047691	0.01421	0.00178196	63.1334
rs1819222	T	C	0.47849	0.0549	0.008538	1.27e-10	35370	1	207712536	15570_99_CR2_Complement_receptor_type_2	CR2	CR2	1	207453024	207489895	cis	1:207712536	0.47849	0.00150422	53.2813
rs3806412	T	G	0.57395	0.2938	0.008302	2.5e-274	35348	1	156706761	11696_7_CRABP2_RABP2	CRABP2	CRABP2	1	156699606	156705816	cis	1:156706761	0.42605	0.0422151	1557.9
rs3806418	G	C	0.40329	0.0637	0.008491	6.28e-14	35351	1	156741833	11696_7_CRABP2_RABP2	CRABP2	CRABP2	1	156699606	156705816	cis	1:156741833	0.40329	0.00195294	69.1697
rs12727705	T	C	0.05685	0.1044	0.017935	5.84e-09	35356	1	157137822	11696_7_CRABP2_RABP2	CRABP2	CRABP2	1	156699606	156705816	cis	1:157137822	0.05685	0.0011688	41.3703
rs10494305	T	C	0.08671	0.0865	0.014891	6.29e-09	35351	1	156430268	11696_7_CRABP2_RABP2	CRABP2	CRABP2	1	156699606	156705816	cis	1:156430268	0.08671	0.00118506	41.9404
rs114514898	A	G	0.06486	-0.0761	0.016777	5.74e-06	35351	1	156626714	11696_7_CRABP2_RABP2	CRABP2	CRABP2	1	156699606	156705816	cis	1:156626714	0.06486	0.000702511	24.8505
rs60169972	C	G	0.17309	-0.0682	0.010543	9.89e-11	35369	12	93837506	15322_35_CRADD_CRADD	CRADD	CRADD	12	93677375	93894840	cis	12:93837506	0.17309	0.00133146	47.1526
rs52807869	G	A	0.03365	-0.1255	0.021847	9.21e-09	35367	12	93678877	15322_35_CRADD_CRADD	CRADD	CRADD	12	93677375	93894840	cis	12:93678877	0.03365	0.00102432	36.2623
rs6478861	T	C	0.68387	0.0903	0.008624	1.18e-25	35355	9	129092024	12637_7_CRAT_CACP	CRAT	CRAT	9	129094142	129111189	cis	9:129092024	0.31613	0.0035257	125.085
rs6671362	G	A	0.45722	0.1992	0.008016	2.64e-136	35356	1	153971312	11308_8_CREB3L4_CR3L4	CREB3L4	CREB3L4	1	153967534	153974361	cis	1:153971312	0.45722	0.0196951	710.289
rs34074094	C	G	0.01714	-0.2458	0.030518	7.99e-16	35354	1	153778262	11308_8_CREB3L4_CR3L4	CREB3L4	CREB3L4	1	153967534	153974361	cis	1:153778262	0.01714	0.00203562	72.1099
rs28538178	G	T	0.02298	0.1458	0.026558	4.02e-08	35351	1	153576232	11308_8_CREB3L4_CR3L4	CREB3L4	CREB3L4	1	153967534	153974361	cis	1:153576232	0.02298	0.00095455	33.7746
rs7513428	C	T	0.84647	-0.2171	0.011292	2.25e-82	35360	1	167546035	9357_4_CREG1_CREG1	CREG1	CREG1	1	167529117	167553805	cis	1:167546035	0.15353	0.0122505	438.526
rs1229429	T	C	0.72143	-0.1007	0.009088	1.56e-28	35359	1	167535829	9357_4_CREG1_CREG1	CREG1	CREG1	1	167529117	167553805	cis	1:167535829	0.27857	0.00407584	144.699
rs4657670	C	T	0.51903	-0.0394	0.008173	1.43e-06	35353	1	167565033	9357_4_CREG1_CREG1	CREG1	CREG1	1	167529117	167553805	cis	1:167565033	0.48097	0.000775056	27.4202
rs79143249	T	C	0.03085	0.1043	0.023491	9e-06	35371	1	168130434	9357_4_CREG1_CREG1	CREG1	CREG1	1	167529117	167553805	cis	1:168130434	0.03085	0.000650496	23.0224
rs279546	A	C	0.81062	0.4987	0.007078	0	35371	3	9929085	7628_40_CRELD1_CREL1	CRELD1	CRELD1	3	9933793	9945413	cis	3:9929085	0.18938	0.076359	2924.02
rs34684179	A	G	0.03482	-0.6417	0.021534	3.92e-195	35372	3	10031360	7628_40_CRELD1_CREL1	CRELD1	CRELD1	3	9933793	9945413	cis	3:10031360	0.03482	0.0276778	1006.83
rs17537486	G	A	0.03499	0.5561	0.021297	2.65e-150	35373	3	10115548	7628_40_CRELD1_CREL1	CRELD1	CRELD1	3	9933793	9945413	cis	3:10115548	0.03499	0.0208839	754.44
rs573620	G	T	0.86614	0.2763	0.011483	6.23e-128	35372	3	10454888	7628_40_CRELD1_CREL1	CRELD1	CRELD1	3	9933793	9945413	cis	3:10454888	0.13386	0.0177023	637.416
rs144363827	A	G	0.02497	0.5604	0.025285	7.75e-109	35372	3	10010880	7628_40_CRELD1_CREL1	CRELD1	CRELD1	3	9933793	9945413	cis	3:10010880	0.02497	0.0152919	549.276
rs118120839	C	T	0.03777	0.3158	0.02083	6.43e-52	35369	3	9300041	7628_40_CRELD1_CREL1	CRELD1	CRELD1	3	9933793	9945413	cis	3:9300041	0.03777	0.00724903	258.249
rs57153389	A	G	0.04045	-0.2633	0.020397	4.03e-38	35370	3	9216231	7628_40_CRELD1_CREL1	CRELD1	CRELD1	3	9933793	9945413	cis	3:9216231	0.04045	0.00538168	191.369
rs1180047	G	T	0.02247	0.3229	0.026453	2.87e-34	35372	3	10247066	7628_40_CRELD1_CREL1	CRELD1	CRELD1	3	9933793	9945413	cis	3:10247066	0.02247	0.00458036	162.753
rs75019560	G	A	0.01793	0.277	0.029117	1.85e-21	35371	3	10689136	7628_40_CRELD1_CREL1	CRELD1	CRELD1	3	9933793	9945413	cis	3:10689136	0.01793	0.00270217	95.8319
rs56333010	A	T	0.04285	-0.1128	0.019703	1.03e-08	35370	3	10604467	7628_40_CRELD1_CREL1	CRELD1	CRELD1	3	9933793	9945413	cis	3:10604467	0.04285	0.00104371	36.9524
rs77288692	C	G	0.01605	-0.1791	0.032169	2.58e-08	35372	3	10798166	7628_40_CRELD1_CREL1	CRELD1	CRELD1	3	9933793	9945413	cis	3:10798166	0.01605	0.00101314	35.8711
rs34556813	T	C	0.02816	-0.1354	0.023408	7.28e-09	35357	8	66338799	19637_9_CRH_CRH	CRH	CRH	8	66176376	66178464	cis	8:66338799	0.02816	0.00100345	35.5125
rs7736104	G	T	0.69529	-0.4129	0.007044	0	35354	5	76864852	6039_24_CRHBP_CRHBP	CRHBP	CRHBP	5	76953045	76981158	cis	5:76864852	0.30471	0.0722391	2752.65
rs2069643	C	T	0.3461	0.1055	0.008968	5.98e-32	35355	5	76623837	6039_24_CRHBP_CRHBP	CRHBP	CRHBP	5	76953045	76981158	cis	5:76623837	0.3461	0.00503788	179.006
rs56326322	A	G	0.03724	0.2324	0.02154	3.87e-27	35354	5	77034347	6039_24_CRHBP_CRHBP	CRHBP	CRHBP	5	76953045	76981158	cis	5:77034347	0.03724	0.00387284	137.445
rs34574997	A	C	0.42504	0.0778	0.008567	1.07e-19	35355	5	76998986	6039_24_CRHBP_CRHBP	CRHBP	CRHBP	5	76953045	76981158	cis	5:76998986	0.42504	0.0029584	104.899
rs34478888	G	T	0.04634	0.1657	0.020108	1.71e-16	35355	5	77200208	6039_24_CRHBP_CRHBP	CRHBP	CRHBP	5	76953045	76981158	cis	5:77200208	0.04634	0.00242675	86.0015
rs74514452	G	A	0.01188	0.3181	0.038874	2.77e-16	35359	5	77565023	6039_24_CRHBP_CRHBP	CRHBP	CRHBP	5	76953045	76981158	cis	5:77565023	0.01188	0.00237566	84.1961
rs17788784	C	A	0.03732	0.1002	0.022256	6.73e-06	35358	5	77829878	6039_24_CRHBP_CRHBP	CRHBP	CRHBP	5	76953045	76981158	cis	5:77829878	0.03732	0.000721421	25.525
rs4983411	A	G	0.66951	0.0424	0.008516	6.4e-07	35102	14	105450460	9053_16_CRIP2_CRIP2	CRIP2	CRIP2	14	105472962	105480162	cis	14:105450460	0.33049	0.000795568	27.9467
rs9395515	A	G	0.59301	-0.5023	0.005292	0	35359	6	49593071	9282_12_CRISP2_CRIS2	CRISP2	CRISP2	6	49692358	49713590	cis	6:49593071	0.40699	0.121787	4903.18
rs2170229	C	T	0.55007	0.2487	0.008093	2.37e-207	35357	6	49558738	9282_12_CRISP2_CRIS2	CRISP2	CRISP2	6	49692358	49713590	cis	6:49558738	0.44993	0.0306157	1116.6
rs62406441	G	A	0.2289	0.1633	0.009618	1.19e-64	35373	6	50169095	9282_12_CRISP2_CRIS2	CRISP2	CRISP2	6	49692358	49713590	cis	6:50169095	0.2289	0.00941367	336.135
rs9367397	C	T	0.0476	-0.2088	0.019155	1.14e-27	35373	6	50397004	9282_12_CRISP2_CRIS2	CRISP2	CRISP2	6	49692358	49713590	cis	6:50397004	0.0476	0.00395291	140.373
rs77297279	G	A	0.01086	0.2286	0.038328	2.46e-09	35373	6	50642944	9282_12_CRISP2_CRIS2	CRISP2	CRISP2	6	49692358	49713590	cis	6:50642944	0.01086	0.00112272	39.7562
rs60910901	G	A	0.01127	-1.1104	0.041372	1.11e-158	35378	16	84862651	5691_2_CRISPLD2_CRLD2	CRISPLD2	CRISPLD2	16	84819985	84920768	cis	16:84862651	0.01127	0.0274783	999.54
rs2326394	G	A	0.83167	0.2482	0.011439	2.13e-104	35379	16	84810005	5691_2_CRISPLD2_CRLD2	CRISPLD2	CRISPLD2	16	84819985	84920768	cis	16:84810005	0.16833	0.0172483	620.902
rs72799568	T	A	0.05936	-0.3341	0.017892	8.26e-78	35378	16	84868877	5691_2_CRISPLD2_CRLD2	CRISPLD2	CRISPLD2	16	84819985	84920768	cis	16:84868877	0.05936	0.0124652	446.536
rs144746688	G	A	0.0436	0.1683	0.020672	3.9e-16	35379	16	84730353	5691_2_CRISPLD2_CRLD2	CRISPLD2	CRISPLD2	16	84819985	84920768	cis	16:84730353	0.0436	0.00236224	83.7669
rs75567869	G	A	0.03522	0.1655	0.023125	8.26e-13	35377	16	84919483	5691_2_CRISPLD2_CRLD2	CRISPLD2	CRISPLD2	16	84819985	84920768	cis	16:84919483	0.03522	0.00186142	65.9704
rs35016623	T	G	0.06504	-0.0885	0.017235	2.82e-07	35368	16	84001743	5691_2_CRISPLD2_CRLD2	CRISPLD2	CRISPLD2	16	84819985	84920768	cis	16:84001743	0.06504	0.000952555	33.7202
rs9303175	G	T	0.67946	-0.0424	0.008608	8.4e-07	35357	17	1469693	4976_57_CRK_CRK	CRK	CRK	17	1420689	1463162	cis	17:1469693	0.32054	0.000783083	27.7076
rs117858197	C	T	0.01002	-0.2133	0.039537	6.86e-08	35370	22	20784951	9877_28_CRKL_CRKL	CRKL	CRKL	22	20917407	20953747	cis	22:20784951	0.01002	0.000902622	31.9528
rs192565874	A	G	0.10328	-0.0711	0.013364	1.04e-07	35368	22	20688681	9877_28_CRKL_CRKL	CRKL	CRKL	22	20917407	20953747	cis	22:20688681	0.10328	0.000936359	33.1463
rs7246833	G	C	0.21574	0.264	0.009675	6.23e-164	35353	19	18604272	14747_9_CRLF1_CRLF1	CRLF1	CRLF1	19	18572220	18607741	cis	19:18604272	0.21574	0.0235846	853.878
rs4808748	A	G	0.67834	-0.0498	0.008607	7.21e-09	35354	19	18127225	14747_9_CRLF1_CRLF1	CRLF1	CRLF1	19	18572220	18607741	cis	19:18127225	0.32166	0.00108226	38.3016
rs12974421	T	C	0.45438	0.0386	0.008042	1.59e-06	35350	19	18889343	14747_9_CRLF1_CRLF1	CRLF1	CRLF1	19	18572220	18607741	cis	19:18889343	0.45438	0.000738778	26.1336
rs117986951	A	G	0.06246	-0.0742	0.016663	8.46e-06	35352	19	19017378	14747_9_CRLF1_CRLF1	CRLF1	CRLF1	19	18572220	18607741	cis	19:19017378	0.06246	0.000644807	22.8086
rs10494275	A	G	0.08129	-0.2261	0.013958	5.13e-59	35363	1	152419091	17738_7_CRNN_CRNN	CRNN	CRNN	1	152409243	152414263	cis	1:152419091	0.08129	0.00763566	272.082
rs809066	G	A	0.89215	0.5317	0.010636	0	35347	7	87358339	13929_27_CROT_OCTC	CROT	CROT	7	87345664	87399794	cis	7:87358339	0.10785	0.0544028	2033.5
rs73202393	C	A	0.06615	-0.1701	0.016317	1.92e-25	35353	7	88110717	13929_27_CROT_OCTC	CROT	CROT	7	87345664	87399794	cis	7:88110717	0.06615	0.00357475	126.824
rs116965942	G	A	0.03512	-0.2196	0.022049	2.29e-23	35354	7	87729176	13929_27_CROT_OCTC	CROT	CROT	7	87345664	87399794	cis	7:87729176	0.03512	0.0032683	115.92
rs76024849	A	T	0.08459	-0.1288	0.01462	1.25e-18	35350	7	86698453	13929_27_CROT_OCTC	CROT	CROT	7	87345664	87399794	cis	7:86698453	0.08459	0.00256919	91.0497
rs141121660	C	G	0.0551	0.1036	0.017738	5.2e-09	35349	7	87244724	13929_27_CROT_OCTC	CROT	CROT	7	87345664	87399794	cis	7:87244724	0.0551	0.0011176	39.5481
rs2808628	A	G	0.32088	-0.1647	0.008803	4.07e-78	35357	1	159706221	4337_49_CRP_CRP	CRP	CRP	1	159712289	159714589	cis	1:159706221	0.32088	0.0118224	422.982
rs145663198	G	A	0.0263	-0.1753	0.025067	2.68e-12	35358	1	159505559	4337_49_CRP_CRP	CRP	CRP	1	159712289	159714589	cis	1:159505559	0.0263	0.00157389	55.7342
rs684225	A	C	0.48516	-0.3464	0.006306	0	35367	10	97882605	5632_6_CRTAC1_CRAC1	CRTAC1	CRTAC1	10	97865000	98030828	cis	10:97882605	0.48516	0.0599436	2255.08
rs36182127	T	C	0.04605	-0.306	0.020607	7.02e-50	35368	10	98044547	5632_6_CRTAC1_CRAC1	CRTAC1	CRTAC1	10	97865000	98030828	cis	10:98044547	0.04605	0.00822675	293.361
rs7078809	T	G	0.30268	-0.1183	0.009494	1.22e-35	35366	10	97799838	5632_6_CRTAC1_CRAC1	CRTAC1	CRTAC1	10	97865000	98030828	cis	10:97799838	0.30268	0.00590766	210.16
rs71486144	A	C	0.02761	-0.3014	0.026014	4.84e-31	35368	10	98105617	5632_6_CRTAC1_CRAC1	CRTAC1	CRTAC1	10	97865000	98030828	cis	10:98105617	0.02761	0.00487779	173.354
rs7086776	G	A	0.02685	0.2354	0.026461	5.79e-19	35366	10	97145005	5632_6_CRTAC1_CRAC1	CRTAC1	CRTAC1	10	97865000	98030828	cis	10:97145005	0.02685	0.00289579	102.704
rs117781346	T	C	0.01114	-0.3367	0.042957	4.57e-15	35368	10	98150009	5632_6_CRTAC1_CRAC1	CRTAC1	CRTAC1	10	97865000	98030828	cis	10:98150009	0.01114	0.00249768	88.554
rs142095267	G	A	0.01532	-0.2719	0.036079	4.84e-14	35366	10	97143717	5632_6_CRTAC1_CRAC1	CRTAC1	CRTAC1	10	97865000	98030828	cis	10:97143717	0.01532	0.0022305	79.0557
rs111735897	T	G	0.02775	-0.1691	0.026897	3.24e-10	35368	10	97408549	5632_6_CRTAC1_CRAC1	CRTAC1	CRTAC1	10	97865000	98030828	cis	10:97408549	0.02775	0.00154297	54.6531
rs76636725	A	G	0.04848	0.1202	0.020248	2.91e-09	35368	10	98281781	5632_6_CRTAC1_CRAC1	CRTAC1	CRTAC1	10	97865000	98030828	cis	10:98281781	0.04848	0.00133297	47.2046
rs116009432	C	T	0.06257	-0.1023	0.018098	1.58e-08	35368	10	98587888	5632_6_CRTAC1_CRAC1	CRTAC1	CRTAC1	10	97865000	98030828	cis	10:98587888	0.06257	0.00122768	43.4716
rs117134709	A	G	0.01949	0.1728	0.032258	8.47e-08	35368	10	98084010	5632_6_CRTAC1_CRAC1	CRTAC1	CRTAC1	10	97865000	98030828	cis	10:98084010	0.01949	0.00114125	40.4076
rs143136770	A	G	0.01402	-0.1649	0.035898	4.36e-06	35367	10	97792018	5632_6_CRTAC1_CRAC1	CRTAC1	CRTAC1	10	97865000	98030828	cis	10:97792018	0.01402	0.000751774	26.6065
rs2370794	G	A	0.32715	0.2309	0.008805	1.43e-151	35371	11	122844074	7968_15_CRTAM_CRTAM	CRTAM	CRTAM	11	122838500	122872643	cis	11:122844074	0.32715	0.0234716	850.121
rs118117028	A	G	0.02126	-0.3649	0.029616	6.99e-35	35368	11	123178885	7968_15_CRTAM_CRTAM	CRTAM	CRTAM	11	122838500	122872643	cis	11:123178885	0.02126	0.00554126	197.064
rs111925642	T	A	0.0703	-0.1827	0.016219	1.97e-29	35366	11	123347533	7968_15_CRTAM_CRTAM	CRTAM	CRTAM	11	122838500	122872643	cis	11:123347533	0.0703	0.0043632	154.976
rs7925381	C	T	0.48686	0.0808	0.008344	3.55e-22	35371	11	122773172	7968_15_CRTAM_CRTAM	CRTAM	CRTAM	11	122838500	122872643	cis	11:122773172	0.48686	0.00326207	115.754
rs186822928	T	C	0.02729	0.162	0.025599	2.48e-10	35373	11	122984286	7968_15_CRTAM_CRTAM	CRTAM	CRTAM	11	122838500	122872643	cis	11:122984286	0.02729	0.00139331	49.3514
rs61904391	T	C	0.01646	-0.1878	0.033191	1.53e-08	35373	11	122957269	7968_15_CRTAM_CRTAM	CRTAM	CRTAM	11	122838500	122872643	cis	11:122957269	0.01646	0.00114194	40.4377
rs653701	T	C	0.26073	0.0441	0.009517	3.59e-06	35374	11	122551735	7968_15_CRTAM_CRTAM	CRTAM	CRTAM	11	122838500	122872643	cis	11:122551735	0.26073	0.000749724	26.5391
rs4822754	G	A	0.60672	-0.1728	0.008431	2.38e-93	35380	22	26616930	17751_68_CRYBB1_CRBB1	CRYBB1	CRYBB1	22	26599278	26618027	cis	22:26616930	0.39328	0.0142498	511.416
rs9613304	C	T	0.63742	-0.0391	0.008548	4.78e-06	35374	22	26953755	17751_68_CRYBB1_CRBB1	CRYBB1	CRYBB1	22	26599278	26618027	cis	22:26953755	0.36258	0.000706664	25.0138
rs78868723	T	C	0.02761	0.1131	0.025154	6.91e-06	35373	22	27009236	17751_68_CRYBB1_CRBB1	CRYBB1	CRYBB1	22	26599278	26618027	cis	22:27009236	0.02761	0.00068685	24.3113
rs34570682	A	G	0.33429	-0.1165	0.00837	4.91e-44	35347	2	208114213	12366_16_CRYGD_CRGD	CRYGD	CRYGD	2	208121607	208124524	cis	2:208114213	0.33429	0.00604074	214.808
rs61744730	T	C	0.02084	0.1295	0.027296	2.09e-06	35348	2	208442379	12366_16_CRYGD_CRGD	CRYGD	CRYGD	2	208121607	208124524	cis	2:208442379	0.02084	0.000684417	24.208
rs12994778	C	A	0.59041	0.0378	0.008041	2.59e-06	35347	2	208162292	12366_16_CRYGD_CRGD	CRYGD	CRYGD	2	208121607	208124524	cis	2:208162292	0.40959	0.000691061	24.4425
rs696703	A	T	0.61687	0.318	0.005883	0	35354	1	74673129	13983_27_CRYZ_QOR	CRYZ	CRYZ	1	74705482	74733408	cis	1:74673129	0.38313	0.0477996	1774.64
rs77371195	T	C	0.15589	0.3952	0.010897	5.46e-288	35357	1	75486563	13983_27_CRYZ_QOR	CRYZ	CRYZ	1	74705482	74733408	cis	1:75486563	0.15589	0.0411037	1515.52
rs146698856	T	A	0.01434	-0.8214	0.0348	3.55e-123	35354	1	74946905	13983_27_CRYZ_QOR	CRYZ	CRYZ	1	74705482	74733408	cis	1:74946905	0.01434	0.0190729	687.374
rs141565589	T	C	0.05829	-0.3237	0.017042	1.89e-80	35354	1	75177659	13983_27_CRYZ_QOR	CRYZ	CRYZ	1	74705482	74733408	cis	1:75177659	0.05829	0.0115034	411.401
rs12033301	A	G	0.52277	0.1449	0.007937	1.83e-74	35352	1	73863612	13983_27_CRYZ_QOR	CRYZ	CRYZ	1	74705482	74733408	cis	1:73863612	0.47723	0.0104762	374.256
rs115641293	A	G	0.01425	0.3778	0.034059	1.37e-28	35354	1	74488303	13983_27_CRYZ_QOR	CRYZ	CRYZ	1	74705482	74733408	cis	1:74488303	0.01425	0.00400992	142.329
rs2237084	G	T	0.23739	0.1262	0.009683	7.92e-39	35357	5	150085928	13682_47_CSF1R_M_CSF_R	CSF1R	CSF1R	5	150053291	150113372	cis	5:150085928	0.23739	0.00576652	205.058
rs7736526	T	C	0.345	-0.0713	0.008723	2.98e-16	35356	5	150109679	13682_47_CSF1R_M_CSF_R	CSF1R	CSF1R	5	150053291	150113372	cis	5:150109679	0.345	0.00229757	81.4155
rs2284031	C	T	0.40547	-0.3277	0.007129	0	35356	22	36925038	10512_13_CSF2RB_IL3RB	CSF2RB	CSF2RB	22	36913628	36940439	cis	22:36925038	0.40547	0.0517744	1930.38
rs2858236	C	A	0.61134	-0.0958	0.008724	4.71e-28	35360	22	36971924	10512_13_CSF2RB_IL3RB	CSF2RB	CSF2RB	22	36913628	36940439	cis	22:36971924	0.38866	0.00436128	154.882
rs113440600	T	C	0.04341	0.1387	0.021085	4.76e-11	35357	22	36793873	10512_13_CSF2RB_IL3RB	CSF2RB	CSF2RB	22	36913628	36940439	cis	22:36793873	0.04341	0.00159771	56.5775
rs78940477	C	T	0.03689	0.1384	0.022764	1.2e-09	35356	22	36908050	10512_13_CSF2RB_IL3RB	CSF2RB	CSF2RB	22	36913628	36940439	cis	22:36908050	0.03689	0.00136109	48.1855
rs11704051	A	G	0.03444	-0.131	0.023148	1.52e-08	35360	22	36606017	10512_13_CSF2RB_IL3RB	CSF2RB	CSF2RB	22	36913628	36940439	cis	22:36606017	0.03444	0.00114134	40.4016
rs117316616	T	C	0.029	0.1405	0.025608	4.1e-08	35357	22	37631754	10512_13_CSF2RB_IL3RB	CSF2RB	CSF2RB	22	36913628	36940439	cis	22:37631754	0.029	0.00111173	39.349
rs117194190	C	G	0.03513	-0.1186	0.023235	3.32e-07	35358	22	37319357	10512_13_CSF2RB_IL3RB	CSF2RB	CSF2RB	22	36913628	36940439	cis	22:37319357	0.03513	0.000953556	33.7461
rs2305481	A	G	0.37545	-0.0422	0.008206	2.71e-07	35379	17	39982371	4840_73_CSF3_G_CSF	CSF3	CSF3	17	40015361	40017813	cis	17:39982371	0.37545	0.000835169	29.5705
rs2435382	T	A	0.33153	-0.1148	0.008361	6.61e-43	35316	10	43181651	10772_21_CSGALNACT2_CGAT2	CSGALNACT2	CSGALNACT2	10	43138445	43185302	cis	10:43181651	0.33153	0.00584142	207.496
rs4886619	T	C	0.73145	-0.068	0.009088	7.32e-14	35360	15	74813797	3363_31_CSK_CSK	CSK	CSK	15	74782080	74803197	cis	15:74813797	0.26855	0.00181659	64.348
rs78912960	A	G	0.64745	0.0465	0.007628	1.09e-09	35418	6	32538131	11330_15_CSNK2B_CSK2B	CSNK2B	CSNK2B	6	31665227	31670343	cis	6:32538131	0.35255	0.000987104	34.9938
rs7527761	T	C	0.68261	0.0958	0.008789	1.15e-27	35351	1	201491124	15529_33_CSRP1_Cysteine_rich_protein_1	CSRP1	CSRP1	1	201483530	201509456	cis	1:201491124	0.31739	0.00397674	141.135
rs150441738	T	C	0.13182	0.054	0.01197	6.45e-06	35381	11	19836328	9171_11_CSRP3_CSRP3	CSRP3	CSRP3	11	19182030	19210571	cis	11:19836328	0.13182	0.000667434	23.6289
rs6048991	T	C	0.18684	-0.4691	0.008126	0	35363	20	23686297	5459_33_CST1_CYTN	CST1	CST1	20	23747562	23751268	cis	20:23686297	0.18684	0.0668662	2533.89
rs6036484	A	G	0.39161	0.194	0.008515	6.68e-115	35363	20	23692400	5459_33_CST1_CYTN	CST1	CST1	20	23747562	23751268	cis	20:23692400	0.39161	0.0179337	645.733
rs73608985	C	T	0.13447	0.1459	0.012167	3.94e-33	35368	20	23019152	5459_33_CST1_CYTN	CST1	CST1	20	23747562	23751268	cis	20:23019152	0.13447	0.00495505	176.113
rs6048831	T	A	0.06489	0.1834	0.017075	6.55e-27	35365	20	23478255	5459_33_CST1_CYTN	CST1	CST1	20	23747562	23751268	cis	20:23478255	0.06489	0.00408196	144.942
rs146041288	A	G	0.04201	0.1971	0.020744	2.07e-21	35361	20	23837904	5459_33_CST1_CYTN	CST1	CST1	20	23747562	23751268	cis	20:23837904	0.04201	0.00312692	110.912
rs117614626	A	G	0.01867	-0.1621	0.030656	1.24e-07	35365	20	23531006	5459_33_CST1_CYTN	CST1	CST1	20	23747562	23751268	cis	20:23531006	0.01867	0.000962843	34.0818
rs1743483	T	A	0.02815	-0.1294	0.025222	2.89e-07	35362	20	24062128	5459_33_CST1_CYTN	CST1	CST1	20	23747562	23751268	cis	20:24062128	0.02815	0.00091617	32.4255
rs6048991	T	C	0.18684	-0.4952	0.007749	0	35363	20	23686297	4324_33_CST2_CYTT	CST2	CST2	20	23823769	23826729	cis	20:23686297	0.18684	0.0745139	2847.03
rs6036484	A	G	0.39161	0.2319	0.00865	2.55e-158	35363	20	23692400	4324_33_CST2_CYTT	CST2	CST2	20	23823769	23826729	cis	20:23692400	0.39161	0.0256252	929.963
rs73608985	C	T	0.13447	0.1447	0.012387	1.58e-31	35368	20	23019152	4324_33_CST2_CYTT	CST2	CST2	20	23823769	23826729	cis	20:23019152	0.13447	0.00487388	173.214
rs6048831	T	A	0.06489	0.18	0.017395	4.29e-25	35365	20	23478255	4324_33_CST2_CYTT	CST2	CST2	20	23823769	23826729	cis	20:23478255	0.06489	0.00393202	139.597
rs146041288	A	G	0.04201	0.2058	0.021125	2e-22	35361	20	23837904	4324_33_CST2_CYTT	CST2	CST2	20	23823769	23826729	cis	20:23837904	0.04201	0.00340906	120.953
rs1743483	T	A	0.02815	-0.1898	0.025665	1.41e-13	35362	20	24062128	4324_33_CST2_CYTT	CST2	CST2	20	23823769	23826729	cis	20:24062128	0.02815	0.00197106	69.8344
rs79027201	C	T	0.02669	-0.1509	0.026709	1.61e-08	35366	20	24289690	4324_33_CST2_CYTT	CST2	CST2	20	23823769	23826729	cis	20:24289690	0.02669	0.00118306	41.8874
rs6114209	C	G	0.21042	-0.2537	0.010123	1.32e-138	35364	20	23641629	2609_59_CST3_Cystatin_C	CST3	CST3	20	23626706	23638473	cis	20:23641629	0.21042	0.0213872	772.823
rs73102389	A	C	0.15734	0.1148	0.011335	4.15e-24	35363	20	23655054	2609_59_CST3_Cystatin_C	CST3	CST3	20	23626706	23638473	cis	20:23655054	0.15734	0.00349466	124.008
rs78996714	A	T	0.08352	0.0884	0.014915	3.08e-09	35363	20	23937492	2609_59_CST3_Cystatin_C	CST3	CST3	20	23626706	23638473	cis	20:23937492	0.08352	0.00119632	42.3538
rs79493235	G	C	0.03219	-0.1202	0.023522	3.22e-07	35366	20	23206946	2609_59_CST3_Cystatin_C	CST3	CST3	20	23626706	23638473	cis	20:23206946	0.03219	0.000900223	31.8642
rs74335775	T	C	0.04011	0.1019	0.02117	1.48e-06	35366	20	24239254	2609_59_CST3_Cystatin_C	CST3	CST3	20	23626706	23638473	cis	20:24239254	0.04011	0.000799563	28.2984
rs8121100	G	A	0.09341	-0.4338	0.013883	2.43e-214	35363	20	23695261	14076_74_CST4_Cystatin_S	CST4	CST4	20	23685640	23689038	cis	20:23695261	0.09341	0.0318723	1164.14
rs139886758	T	A	0.08367	0.1325	0.014675	1.73e-19	35361	20	23993829	14076_74_CST4_Cystatin_S	CST4	CST4	20	23685640	23689038	cis	20:23993829	0.08367	0.00269205	95.4452
rs62193745	A	G	0.03558	-0.184	0.022378	2e-16	35366	20	24192708	14076_74_CST4_Cystatin_S	CST4	CST4	20	23685640	23689038	cis	20:24192708	0.03558	0.00232347	82.3587
rs6048326	G	C	0.33243	0.0483	0.008731	3.16e-08	35369	20	22750875	14076_74_CST4_Cystatin_S	CST4	CST4	20	23685640	23689038	cis	20:22750875	0.33243	0.00103543	36.6581
rs2983629	A	G	0.61251	-0.0422	0.008491	6.7e-07	35365	20	23587853	14076_74_CST4_Cystatin_S	CST4	CST4	20	23685640	23689038	cis	20:23587853	0.38749	0.000845334	29.9189
rs4378871	G	A	0.34476	0.4373	0.006049	0	35363	20	23766169	3803_10_CST5_CYTD	CST5	CST5	20	23875934	23879748	cis	20:23766169	0.34476	0.0863985	3344.06
rs74495533	C	T	0.06612	0.2962	0.016959	2.62e-68	35365	20	23404596	3803_10_CST5_CYTD	CST5	CST5	20	23875934	23879748	cis	20:23404596	0.06612	0.0108349	387.351
rs6138058	G	A	0.59173	0.1264	0.008571	3.23e-49	35362	20	23765566	3803_10_CST5_CYTD	CST5	CST5	20	23875934	23879748	cis	20:23765566	0.40827	0.00771961	275.089
rs78764955	C	T	0.27581	0.1277	0.0094	4.89e-42	35366	20	24644721	3803_10_CST5_CYTD	CST5	CST5	20	23875934	23879748	cis	20:24644721	0.27581	0.0065144	231.886
rs2208009	C	T	0.18729	-0.1349	0.010806	9.21e-36	35361	20	24074295	3803_10_CST5_CYTD	CST5	CST5	20	23875934	23879748	cis	20:24074295	0.18729	0.00553993	196.978
rs74373984	G	C	0.04418	-0.1617	0.020504	3.11e-15	35363	20	23888960	3803_10_CST5_CYTD	CST5	CST5	20	23875934	23879748	cis	20:23888960	0.04418	0.00220827	78.2594
rs41279952	G	A	0.01316	0.1809	0.036325	6.36e-07	35369	20	22961496	3803_10_CST5_CYTD	CST5	CST5	20	23875934	23879748	cis	20:22961496	0.01316	0.000849982	30.0869
rs72928860	T	C	0.02128	0.5362	0.028658	4.08e-78	35366	11	65980269	14711_27_CST6_Cystatin_M	CST6	CST6	11	66012008	66013505	cis	11:65980269	0.02128	0.0119761	428.655
rs76584642	G	T	0.12562	-0.0941	0.012591	7.82e-14	35366	11	65891728	14711_27_CST6_Cystatin_M	CST6	CST6	11	66012008	66013505	cis	11:65891728	0.12562	0.00194522	68.9248
rs61895578	T	C	0.04444	0.0918	0.020108	4.99e-06	35366	11	66015103	14711_27_CST6_Cystatin_M	CST6	CST6	11	66012008	66013505	cis	11:66015103	0.04444	0.000715727	25.3291
rs914308	C	T	0.33914	0.3997	0.006381	0	35366	20	24836961	3302_58_CST7_CYTF	CST7	CST7	20	24949269	24959928	cis	20:24836961	0.33914	0.0716122	2727.84
rs113136783	C	T	0.01269	1.529	0.027122	0	35366	20	24986579	3302_58_CST7_CYTF	CST7	CST7	20	24949269	24959928	cis	20:24986579	0.01269	0.0585815	2200.59
rs147189274	C	A	0.0328	-0.5944	0.023379	1.36e-142	35365	20	25109527	3302_58_CST7_CYTF	CST7	CST7	20	24949269	24959928	cis	20:25109527	0.0328	0.022417	810.911
rs148611850	A	G	0.02402	-0.4569	0.027454	3.43e-62	35365	20	25867059	3302_58_CST7_CYTF	CST7	CST7	20	24949269	24959928	cis	20:25867059	0.02402	0.00978783	349.548
rs62215294	A	G	0.01193	-0.6256	0.040719	2.86e-53	35364	20	24571005	3302_58_CST7_CYTF	CST7	CST7	20	24949269	24959928	cis	20:24571005	0.01193	0.00922681	329.317
rs75561923	A	G	0.0569	0.1808	0.018338	6.26e-23	35365	20	25723496	3302_58_CST7_CYTF	CST7	CST7	20	24949269	24959928	cis	20:25723496	0.0569	0.0035083	124.501
rs73099567	A	G	0.04259	-0.1988	0.021381	1.43e-20	35363	20	24447944	3302_58_CST7_CYTF	CST7	CST7	20	24949269	24959928	cis	20:24447944	0.04259	0.00322306	114.339
rs6132718	T	C	0.06057	-0.1452	0.018005	7.37e-16	35366	20	24245717	3302_58_CST7_CYTF	CST7	CST7	20	24949269	24959928	cis	20:24245717	0.06057	0.0023993	85.053
rs117921679	T	C	0.03183	-0.1842	0.024428	4.68e-14	35366	20	24157156	3302_58_CST7_CYTF	CST7	CST7	20	24949269	24959928	cis	20:24157156	0.03183	0.00209121	74.1085
rs138221672	T	C	0.01168	-0.2809	0.039457	1.09e-12	35364	20	24387106	3302_58_CST7_CYTF	CST7	CST7	20	24949269	24959928	cis	20:24387106	0.01168	0.00182169	64.5361
rs138983456	T	C	0.01897	0.1974	0.031669	4.57e-10	35363	20	24523782	3302_58_CST7_CYTF	CST7	CST7	20	24949269	24959928	cis	20:24523782	0.01897	0.00145035	51.3604
rs8051363	G	A	0.73897	0.4059	0.007246	0	35362	16	75221319	5671_1_CTRB1_Chymotrypsin	CTRB1	CTRB1	16	75218988	75226338	cis	16:75221319	0.26103	0.0635602	2400.04
rs8060989	C	G	0.25616	-0.0918	0.009412	1.79e-22	35362	16	75260127	5671_1_CTRB1_Chymotrypsin	CTRB1	CTRB1	16	75218988	75226338	cis	16:75260127	0.25616	0.00321149	113.924
rs11149840	T	C	0.19402	0.0895	0.010349	5.25e-18	35363	16	75547262	5671_1_CTRB1_Chymotrypsin	CTRB1	CTRB1	16	75218988	75226338	cis	16:75547262	0.19402	0.00250523	88.8098
rs117414814	A	C	0.03741	-0.1587	0.021399	1.21e-13	35366	16	74809009	5671_1_CTRB1_Chymotrypsin	CTRB1	CTRB1	16	75218988	75226338	cis	16:74809009	0.03741	0.0018139	64.2633
[truncated: 5,770 more rows]

## Sheet: Table S2
Table S2: Genetic instruments for plasma proteins from deCODE.
	SNP	chr.exposure	pos.exposure	effect_allele.exposure	other_allele.exposure	eaf.exposure	exposure	beta.exposure	se.exposure	pval.exposure	UniProt	ensembl_id	gene_start	gene_end	id.exposure	samplesize.exposure	R2	F
1	rs435442	19	58296461	A	G	0.978752	A1BG	0.303837	0.0252287	2.1e-33	P04217	ENSG00000121410	58345178	58353492	A1BG	54306	0.0026637	145.036
2	rs1265957	19	58347310	G	A	0.951939	A1BG	0.297273	0.0166904	5.8e-71	P04217	ENSG00000121410	58345178	58353492	A1BG	54306	0.00580764	317.221
3	rs4801604	19	58539415	C	T	0.321925	A1BG	-0.060565	0.0076864	3.29e-15	P04217	ENSG00000121410	58345178	58353492	A1BG	54306	0.00114197	62.0843
4	rs76470233	11	77237869	G	C	0.090616	AAMDC	-0.658418	0.0133184	0	Q9H7C9	ENSG00000087884	77821109	77918432	AAMDC	54306	0.0430659	2443.9
5	rs58559272	11	77980002	T	C	0.638723	AAMDC	0.121569	0.00807644	3.33e-51	Q9H7C9	ENSG00000087884	77821109	77918432	AAMDC	54306	0.0041548	226.563
6	rs147526880	11	78381474	C	T	0.0218346	AAMDC	0.134263	0.0261884	2.95e-07	Q9H7C9	ENSG00000087884	77821109	77918432	AAMDC	54306	0.000483768	26.2832
7	rs112083647	11	78481813	A	T	0.0128092	AAMDC	-0.294208	0.0343516	1.08e-17	Q9H7C9	ENSG00000087884	77821109	77918432	AAMDC	54306	0.0013489	73.3498
8	rs111265146	11	78596595	C	G	0.0470144	AAMDC	0.0995153	0.019184	2.13e-07	Q9H7C9	ENSG00000087884	77821109	77918432	AAMDC	54306	0.000495266	26.9082
9	rs67930048	11	78699633	T	C	0.0461873	AAMDC	-0.420745	0.0187152	6.3e-112	Q9H7C9	ENSG00000087884	77821109	77918432	AAMDC	54306	0.009221	505.397
10	rs323500	17	42988528	T	C	0.290913	AARSD1	0.131661	0.00797008	2.66e-61	Q9BTE6	ENSG00000266967	42950526	42964498	AARSD1	54306	0.00499993	272.881
11	rs113284266	3	51096877	T	C	0.015925	ABHD14B	-0.41661	0.0318264	3.75e-39	Q96IU4	ENSG00000114779	51968510	51983409	ABHD14B	54306	0.00314535	171.344
12	rs62259756	3	51984493	G	A	0.143881	ABHD14B	0.0581704	0.0110618	1.45e-07	Q96IU4	ENSG00000114779	51968510	51983409	ABHD14B	54306	0.00050896	27.6526
13	rs190682742	3	52052996	T	C	0.0110564	ABHD14B	-1.23987	0.0362523	2.33e-256	Q96IU4	ENSG00000114779	51968510	51983409	ABHD14B	54306	0.0210852	1169.67
14	rs2229067	9	130885205	T	C	0.014016	ABL1	-0.177497	0.0316279	2e-08	P00519	ENSG00000097007	130713016	130887675	ABL1	54306	0.000579618	31.4938
15	rs147987341	9	133006960	A	G	0.02262	ABO	-0.190811	0.0286396	2.69e-11	P16442	ENSG00000175164	133233278	133276024	ABO	54306	0.000816714	44.3871
16	rs147043078	9	133024109	A	G	0.0112449	ABO	0.357813	0.0373531	9.78e-22	P16442	ENSG00000175164	133233278	133276024	ABO	54306	0.00168686	91.7578
17	rs77607486	9	133063483	T	G	0.0141198	ABO	0.206802	0.0330019	3.7e-10	P16442	ENSG00000175164	133233278	133276024	ABO	54306	0.000722553	39.2659
18	rs7849542	9	133167143	A	G	0.30042	ABO	0.342467	0.00832825	0	P16442	ENSG00000175164	133233278	133276024	ABO	54306	0.0301971	1690.88
19	rs139744914	9	133207063	G	C	0.0111458	ABO	-0.375853	0.0383656	1.16e-22	P16442	ENSG00000175164	133233278	133276024	ABO	54306	0.00176416	95.9701
20	rs9411367	9	133243126	T	C	0.164952	ABO	0.467294	0.01032	0	P16442	ENSG00000175164	133233278	133276024	ABO	54306	0.0363813	2050.24
21	rs75685923	9	133410109	T	C	0.0452777	ABO	-0.354562	0.0183273	2.2e-83	P16442	ENSG00000175164	133233278	133276024	ABO	54306	0.00684474	374.258
22	rs7032782	9	133479446	T	G	0.030842	ABO	-0.242099	0.0225186	5.86e-27	P16442	ENSG00000175164	133233278	133276024	ABO	54306	0.00212389	115.581
23	rs9802555	9	133546370	G	A	0.951423	ABO	-0.0936618	0.0181084	2.31e-07	P16442	ENSG00000175164	133233278	133276024	ABO	54306	0.000492383	26.7515
24	rs156265	3	38129319	G	C	0.144659	ACAA1	-0.125267	0.0108057	4.49e-31	P09110	ENSG00000060971	38103129	38137242	ACAA1	54306	0.00246857	134.385
25	rs76649293	3	38169303	G	T	0.0561122	ACAA1	-0.157208	0.0165343	1.94e-21	P09110	ENSG00000060971	38103129	38137242	ACAA1	54306	0.00166191	90.3986
26	rs61797339	1	75724261	T	G	0.307958	ACADM	0.142001	0.00828067	6.45e-66	P11310	ENSG00000117054	75724431	75787575	ACADM	54306	0.0053859	294.06
27	rs112992830	10	123002474	T	C	0.0129475	ACADSB	-0.185144	0.0341541	5.93e-08	P45954	ENSG00000196177	123008979	123058290	ACADSB	54306	0.000540818	29.3845
28	rs7913063	10	123039167	T	A	0.0850398	ACADSB	0.37434	0.0135833	3.47e-167	P45954	ENSG00000196177	123008979	123058290	ACADSB	54306	0.0137925	759.462
29	rs7894710	10	123083948	A	C	0.108682	ACADSB	-0.15593	0.0121324	8.34e-38	P45954	ENSG00000196177	123008979	123058290	ACADSB	54306	0.00303249	165.177
30	rs4932196	15	88710037	C	T	0.191454	ACAN	0.134292	0.00887052	8.94e-52	P16112	ENSG00000157766	88803436	88875353	ACAN	54306	0.00420267	229.185
31	rs142050326	15	88848471	T	C	0.0159568	ACAN	-0.182576	0.0282461	1.02e-10	P16112	ENSG00000157766	88803436	88875353	ACAN	54306	0.000768756	41.7786
32	rs74029051	15	88896331	T	A	0.108213	ACAN	0.0563237	0.011307	6.32e-07	P16112	ENSG00000157766	88803436	88875353	ACAN	54306	0.000456711	24.8126
33	rs75168245	17	63297353	A	G	0.0461261	ACE	-0.14033	0.0178217	3.43e-15	P12821	ENSG00000159640	63477061	63498380	ACE	54306	0.00114041	61.9993
34	rs6504163	17	63468418	T	C	0.626451	ACE	-0.359973	0.00782152	0	P12821	ENSG00000159640	63477061	63498380	ACE	54306	0.0375398	2118.08
35	rs67817520	17	63631768	T	C	0.13855	ACE	0.153392	0.0108843	4.2e-45	P12821	ENSG00000159640	63477061	63498380	ACE	54306	0.00364394	198.604
36	rs145898451	17	63823517	T	C	0.0105143	ACE	-0.261688	0.0377754	4.28e-12	P12821	ENSG00000159640	63477061	63498380	ACE	54306	0.000882913	47.9881
37	rs9890187	17	64265940	G	A	0.842028	ACE	0.0939485	0.0103842	1.47e-19	P12821	ENSG00000159640	63477061	63498380	ACE	54306	0.00150498	81.8498
38	rs11979397	7	100141256	T	C	0.181968	ACHE	-0.0548031	0.00936141	4.79e-09	P22303	ENSG00000087085	100889994	100896974	ACHE	54306	0.000630675	34.2698
39	rs73170778	7	100735935	T	C	0.0735468	ACHE	0.14423	0.0142113	3.35e-24	P22303	ENSG00000087085	100889994	100896974	ACHE	54306	0.0018931	102.998
40	rs314368	7	100850823	G	T	0.476199	ACHE	0.303196	0.00727726	0	P22303	ENSG00000087085	100889994	100896974	ACHE	54306	0.0309741	1735.78
41	rs79570624	7	101016832	C	G	0.0317442	ACHE	0.257331	0.0216965	1.9e-32	P22303	ENSG00000087085	100889994	100896974	ACHE	54306	0.00258365	140.666
42	rs117963972	7	101121224	C	T	0.0154153	ACHE	0.150158	0.0295589	3.78e-07	P22303	ENSG00000087085	100889994	100896974	ACHE	54306	0.00047497	25.805
43	rs139972715	7	101204765	A	G	0.0353584	ACHE	0.125606	0.019635	1.58e-10	P22303	ENSG00000087085	100889994	100896974	ACHE	54306	0.000752981	40.9207
44	rs138893091	7	101289197	T	C	0.0158792	ACHE	-0.17666	0.0331329	9.72e-08	P22303	ENSG00000087085	100889994	100896974	ACHE	54306	0.000523218	28.4277
45	rs112955416	6	24497964	T	C	0.0186257	ACOT13	-0.144265	0.0284964	4.14e-07	Q9NPJ3	ENSG00000112304	24667035	24705065	ACOT13	54306	0.000471725	25.6287
46	rs148716963	6	24549499	C	T	0.0125573	ACOT13	0.186243	0.0349767	1.01e-07	Q9NPJ3	ENSG00000112304	24667035	24705065	ACOT13	54306	0.000521828	28.3522
47	rs9358791	6	24675404	A	T	0.236811	ACOT13	0.0675648	0.00892358	3.69e-14	Q9NPJ3	ENSG00000112304	24667035	24705065	ACOT13	54306	0.00105452	57.3254
48	rs10852766	17	75955783	C	T	0.658952	ACOX1	0.0776409	0.00808344	7.62e-22	Q15067	ENSG00000161533	75941507	75979177	ACOX1	54306	0.00169591	92.2513
49	rs300750	2	208794	G	T	0.504129	ACP1	-0.28906	0.00757124	0	P24666	ENSG00000143727	264140	278283	ACP1	54306	0.0261391	1457.56
50	rs7419262	2	273621	G	C	0.692954	ACP1	-0.124234	0.00817914	4.17e-52	P24666	ENSG00000143727	264140	278283	ACP1	54306	0.00423035	230.701
51	rs2941874	2	333665	T	G	0.571026	ACP1	0.0629696	0.00760235	1.2e-16	P24666	ENSG00000143727	264140	278283	ACP1	54306	0.00126174	68.6041
52	rs35284269	2	362911	T	C	0.0251891	ACP1	0.182915	0.0253102	4.94e-13	P24666	ENSG00000143727	264140	278283	ACP1	54306	0.00096082	52.2266
53	rs9677145	2	799984	C	G	0.204817	ACP1	-0.0450412	0.00935899	1.49e-06	P24666	ENSG00000143727	264140	278283	ACP1	54306	0.000426313	23.1604
54	rs34243815	19	11214289	T	C	0.0719406	ACP5	0.0845528	0.0138233	9.55e-10	P13686	ENSG00000102575	11574660	11579008	ACP5	54306	0.000688471	37.4125
55	rs572779063	19	11465104	T	A	0.0118839	ACP5	0.202936	0.0364804	2.65e-08	P13686	ENSG00000102575	11574660	11579008	ACP5	54306	0.000569513	30.9445
56	rs8112501	19	11543845	C	A	0.0534651	ACP5	-0.106278	0.0161853	5.16e-11	P13686	ENSG00000102575	11574660	11579008	ACP5	54306	0.000793328	43.1151
57	rs149642807	19	11573034	A	G	0.119119	ACP5	-0.48273	0.0111908	0	P13686	ENSG00000102575	11574660	11579008	ACP5	54306	0.0331289	1860.67
58	rs74181615	19	11834174	A	T	0.093968	ACP5	0.259069	0.0123028	1.94e-98	P13686	ENSG00000102575	11574660	11579008	ACP5	54306	0.00809922	443.412
59	rs80019187	19	12161838	A	G	0.0314105	ACP5	0.095997	0.0205664	3.05e-06	P13686	ENSG00000102575	11574660	11579008	ACP5	54306	0.00040103	21.7863
60	rs143222925	19	12540621	G	A	0.0308078	ACP5	-0.111875	0.0216913	2.5e-07	P13686	ENSG00000102575	11574660	11579008	ACP5	54306	0.000489592	26.5998
61	rs61838720	1	147393231	A	G	0.011225	ACP6	0.261827	0.0392101	2.43e-11	Q9NPH0	ENSG00000162836	147629652	147670524	ACP6	54306	0.000820406	44.5879
62	rs61841174	1	147466705	C	T	0.0158395	ACP6	0.385189	0.0325135	2.23e-32	Q9NPH0	ENSG00000162836	147629652	147670524	ACP6	54306	0.00257781	140.347
63	rs78978386	1	147495451	T	C	0.0140978	ACP6	-1.22967	0.0321173	0	Q9NPH0	ENSG00000162836	147629652	147670524	ACP6	54306	0.0262835	1465.83
64	rs143333817	1	147555803	G	A	0.0125572	ACP6	-1.41888	0.0361169	0	Q9NPH0	ENSG00000162836	147629652	147670524	ACP6	54306	0.0276345	1543.31
65	rs113817032	1	147593864	A	G	0.021805	ACP6	0.208782	0.0260969	1.24e-15	Q9NPH0	ENSG00000162836	147629652	147670524	ACP6	54306	0.0011772	64.0018
66	rs78712378	1	147635450	T	C	0.0469237	ACP6	0.393165	0.017949	2.35e-106	Q9NPH0	ENSG00000162836	147629652	147670524	ACP6	54306	0.00875792	479.792
67	rs148127209	1	147640785	A	G	0.026211	ACP6	0.443699	0.0256577	5.31e-67	Q9NPH0	ENSG00000162836	147629652	147670524	ACP6	54306	0.00547657	299.037
68	rs137987097	1	147647455	A	T	0.0125254	ACP6	-0.699115	0.0360588	9.71e-84	Q9NPH0	ENSG00000162836	147629652	147670524	ACP6	54306	0.00687434	375.888
69	rs114100233	1	147657893	A	G	0.0165639	ACP6	-0.702666	0.0310264	1.48e-113	Q9NPH0	ENSG00000162836	147629652	147670524	ACP6	54306	0.00935631	512.884
70	rs11800736	1	147658988	T	C	0.0561087	ACP6	-0.732049	0.0166764	0	Q9NPH0	ENSG00000162836	147629652	147670524	ACP6	54306	0.0342677	1926.9
71	rs150066520	1	147672895	T	C	0.0236943	ACP6	-0.690639	0.0255442	5.43e-161	Q9NPH0	ENSG00000162836	147629652	147670524	ACP6	54306	0.013282	730.973
72	rs60322015	1	147691507	T	A	0.0180717	ACP6	0.424155	0.0295339	9.01e-47	Q9NPH0	ENSG00000162836	147629652	147670524	ACP6	54306	0.00378367	206.249
73	rs140181495	1	147708977	C	T	0.0178021	ACP6	0.393028	0.0295466	2.25e-40	Q9NPH0	ENSG00000162836	147629652	147670524	ACP6	54306	0.00324767	176.936
74	rs144973933	1	147738089	T	C	0.0228296	ACP6	0.470712	0.0260524	5.7e-73	Q9NPH0	ENSG00000162836	147629652	147670524	ACP6	54306	0.00597536	326.437
75	rs78010317	1	147790162	G	A	0.0227541	ACP6	0.340356	0.0254	6.06e-41	Q9NPH0	ENSG00000162836	147629652	147670524	ACP6	54306	0.00329547	179.549
76	rs78632265	1	147821628	A	G	0.0197535	ACP6	0.335164	0.0272642	9.85e-35	Q9NPH0	ENSG00000162836	147629652	147670524	ACP6	54306	0.00277507	151.117
77	rs149184726	1	147862100	A	G	0.0212504	ACP6	-0.854481	0.0261951	2.14e-233	Q9NPH0	ENSG00000162836	147629652	147670524	ACP6	54306	0.0192172	1064.02
78	rs3136550	12	6443118	T	C	0.316544	ACRBP	0.039453	0.00811041	1.15e-06	Q8NEB7	ENSG00000111644	6638075	6647433	ACRBP	54306	0.000435549	23.6624
79	rs7959658	12	6645025	G	A	0.361244	ACRBP	0.160696	0.00782972	1.32e-93	Q8NEB7	ENSG00000111644	6638075	6647433	ACRBP	54306	0.00769687	421.213
80	rs77322490	11	125831449	T	C	0.189053	ACRV1	0.0657608	0.00628231	1.22e-25	P26436	ENSG00000134940	125671522	125680874	ACRV1	54306	0.0020136	109.567
81	rs1324551	10	88991759	T	C	0.498624	ACTA2	-0.0602131	0.00682486	1.12e-18	P62736	ENSG00000107796	88935074	88991339	ACTA2	54306	0.00143128	77.8356
82	rs7313901	12	51530246	C	T	0.14339	ACVRL1	-0.0576585	0.0104258	3.2e-08	P37023	ENSG00000139567	51906908	51923361	ACVRL1	54306	0.00056288	30.5838
83	rs697628	12	51873997	G	T	0.476778	ACVRL1	-0.0650179	0.00736189	1.03e-18	P37023	ENSG00000139567	51906908	51923361	ACVRL1	54306	0.00143422	77.9958
84	rs74492597	12	51891659	C	A	0.0672786	ACVRL1	0.561081	0.0145497	0	P37023	ENSG00000139567	51906908	51923361	ACVRL1	54306	0.026654	1487.06
85	rs145330457	12	52111310	G	C	0.0444561	ACVRL1	-0.103689	0.0178691	6.53e-09	P37023	ENSG00000139567	51906908	51923361	ACVRL1	54306	0.000619645	33.6701
86	rs17653752	12	52194345	T	C	0.203072	ACVRL1	-0.0426143	0.0090557	2.53e-06	P37023	ENSG00000139567	51906908	51923361	ACVRL1	54306	0.000407607	22.1437
87	rs151302444	3	51241838	C	T	0.0137473	ACY1	-0.170489	0.0316333	7.06e-08	Q03154	ENSG00000243989	51983340	51989197	ACY1	54306	0.000534594	29.0461
88	rs34789050	3	51756013	A	G	0.0497762	ACY1	-0.0780001	0.0165047	2.29e-06	Q03154	ENSG00000243989	51983340	51989197	ACY1	54306	0.000411101	22.3336
89	rs150416778	3	51982820	T	C	0.0201043	ACY1	-0.462066	0.0264537	2.56e-68	Q03154	ENSG00000243989	51983340	51989197	ACY1	54306	0.00558669	305.084
90	rs149295258	3	52022448	A	G	0.0125228	ACY1	-0.174001	0.0321105	6e-08	Q03154	ENSG00000243989	51983340	51989197	ACY1	54306	0.000540414	29.3625
91	rs77125470	11	66713320	G	T	0.098665	ACY3	0.0896272	0.0128346	2.88e-12	Q96HD9	ENSG00000132744	67642555	67650730	ACY3	54306	0.000897175	48.764
92	rs3758938	11	67634891	G	T	0.311849	ACY3	0.274456	0.00816017	5.41e-248	Q96HD9	ENSG00000132744	67642555	67650730	ACY3	54306	0.0204054	1131.18
93	rs2509717	11	67648904	C	T	0.0956834	ACY3	0.235814	0.0129485	4.17e-74	Q96HD9	ENSG00000132744	67642555	67650730	ACY3	54306	0.00607027	331.653
94	rs368436435	14	74398360	T	C	0.0232252	ACYP1	0.145801	0.0278246	1.61e-07	P07311	ENSG00000119640	75053237	75069483	ACYP1	54306	0.000505354	27.4566
95	rs187335055	14	75038862	A	G	0.0158542	ACYP1	-0.161617	0.0302541	9.19e-08	P07311	ENSG00000119640	75053237	75069483	ACYP1	54306	0.000525206	28.5358
96	rs68179743	14	75040954	A	C	0.0550617	ACYP1	0.165864	0.0164171	5.35e-24	P07311	ENSG00000119640	75053237	75069483	ACYP1	54306	0.00187607	102.069
97	rs75948138	14	75063338	G	C	0.0109704	ACYP1	-1.26254	0.0357813	1e-272	P07311	ENSG00000119640	75053237	75069483	ACYP1	54306	0.0224123	1244.98
98	rs3212183	20	44406498	T	C	0.564761	ADA	-0.04983	0.00750997	3.24e-11	P00813	ENSG00000196839	44619522	44652233	ADA	54306	0.000810038	44.024
99	rs117371410	20	44455696	T	C	0.0196255	ADA	1.08386	0.0273495	0	P00813	ENSG00000196839	44619522	44652233	ADA	54306	0.0281072	1570.48
100	rs112239935	20	44478952	T	G	0.0386876	ADA	1.03292	0.0195805	0	P00813	ENSG00000196839	44619522	44652233	ADA	54306	0.0487455	2782.72
101	rs183214927	20	44486986	A	T	0.0217611	ADA	-0.230311	0.0258425	5.01e-19	P00813	ENSG00000196839	44619522	44652233	ADA	54306	0.00146042	79.4226
102	rs73113339	20	44631548	C	T	0.0325797	ADA	-0.17814	0.0208952	1.52e-17	P00813	ENSG00000196839	44619522	44652233	ADA	54306	0.0013366	72.6798
103	rs6103803	20	44644566	C	T	0.559158	ADA	-0.181506	0.0074978	1.84e-129	P00813	ENSG00000196839	44619522	44652233	ADA	54306	0.0106759	586.001
104	rs916311	20	45107892	G	T	0.658251	ADA	-0.037396	0.00792119	2.35e-06	P00813	ENSG00000196839	44619522	44652233	ADA	54306	0.000410245	22.2871
105	rs10427997	22	17178473	G	A	0.367844	ADA2	0.111343	0.00760685	1.63e-48	Q9NZK5	ENSG00000093072	17178790	17258235	ADA2	54306	0.00392969	214.24
106	rs737963	22	17228881	C	T	0.611301	ADA2	0.206755	0.00757212	3.72e-164	Q9NZK5	ENSG00000093072	17178790	17258235	ADA2	54306	0.0135428	745.523
107	rs2041144	22	17242284	G	C	0.510825	ADA2	-0.163254	0.00758589	9.95e-103	Q9NZK5	ENSG00000093072	17178790	17258235	ADA2	54306	0.00845627	463.125
108	rs7895449	10	125968380	T	C	0.37036	ADAM12	-0.0769405	0.00797068	4.78e-22	O43184	ENSG00000148848	126012381	126388477	ADAM12	54306	0.00171288	93.1758
109	rs11244909	10	126256024	C	T	0.609662	ADAM12	0.129391	0.00780314	9.42e-62	O43184	ENSG00000148848	126012381	126388477	ADAM12	54306	0.00503765	274.95
110	rs7082031	10	126350148	C	T	0.551552	ADAM12	-0.104229	0.00766704	4.32e-42	O43184	ENSG00000148848	126012381	126388477	ADAM12	54306	0.00339155	184.802
111	rs56033137	1	154768881	C	T	0.407858	ADAM15	0.0593696	0.00769815	1.24e-14	Q13444	ENSG00000143537	155050566	155062775	ADAM15	54306	0.00109404	59.4757
112	rs2242194	1	155017821	G	C	0.368708	ADAM15	0.354267	0.0078648	0	Q13444	ENSG00000143537	155050566	155062775	ADAM15	54306	0.036017	2028.94
113	rs11264327	1	155122631	A	G	0.398878	ADAM15	-0.304527	0.00774236	0	Q13444	ENSG00000143537	155050566	155062775	ADAM15	54306	0.0276986	1546.99
114	rs138190332	1	155632058	A	G	0.022137	ADAM15	-0.513268	0.0259079	2.38e-87	Q13444	ENSG00000143537	155050566	155062775	ADAM15	54306	0.00717544	392.471
115	rs112315110	1	155992792	C	T	0.0164816	ADAM15	-0.190952	0.0317208	1.75e-09	Q13444	ENSG00000143537	155050566	155062775	ADAM15	54306	0.000666842	36.2363
116	rs2364407	1	156000329	C	T	0.89305	ADAM15	-0.157651	0.0122798	1e-37	Q13444	ENSG00000143537	155050566	155062775	ADAM15	54306	0.00302585	164.814
117	rs143939037	7	87248197	T	C	0.0286983	ADAM22	-0.192506	0.0232262	1.15e-16	Q9P0K1	ENSG00000008277	87934143	88202889	ADAM22	54306	0.00126338	68.6936
118	rs2235048	7	87509195	A	G	0.454026	ADAM22	-0.297982	0.00757417	0	Q9P0K1	ENSG00000008277	87934143	88202889	ADAM22	54306	0.0277113	1547.73
119	rs17327624	7	87587501	T	G	0.197105	ADAM22	-0.219194	0.00965516	4.26e-114	Q9P0K1	ENSG00000008277	87934143	88202889	ADAM22	54306	0.00940131	515.374
120	rs28381736	7	87689689	G	A	0.0174353	ADAM22	-0.307297	0.0291284	5.09e-26	Q9P0K1	ENSG00000008277	87934143	88202889	ADAM22	54306	0.00204525	111.293
121	rs73210678	7	88561153	A	G	0.0496294	ADAM22	-0.193576	0.017461	1.46e-28	Q9P0K1	ENSG00000008277	87934143	88202889	ADAM22	54306	0.00225806	122.899
122	rs75081745	7	88615942	A	G	0.0129093	ADAM22	-0.186706	0.033737	3.13e-08	Q9P0K1	ENSG00000008277	87934143	88202889	ADAM22	54306	0.000563652	30.6258
123	rs114956296	2	206103006	A	G	0.0328804	ADAM23	-0.506363	0.0212891	4.76e-125	O75077	ENSG00000114948	206443532	206621127	ADAM23	54306	0.01031	565.709
124	rs117203002	2	206272094	A	T	0.410801	ADAM23	0.302088	0.00767685	0	O75077	ENSG00000114948	206443532	206621127	ADAM23	54306	0.0277232	1548.41
125	rs4419219	2	206432056	A	G	0.0221991	ADAM23	-0.187922	0.0256629	2.43e-13	O75077	ENSG00000114948	206443532	206621127	ADAM23	54306	0.000986432	53.6201
126	rs141950547	2	206516844	T	C	0.0240498	ADAM23	-1.06438	0.0247643	0	O75077	ENSG00000114948	206443532	206621127	ADAM23	54306	0.0328977	1847.25
127	rs78652356	2	206664962	G	A	0.0158969	ADAM23	0.790707	0.0299802	2.7e-153	O75077	ENSG00000114948	206443532	206621127	ADAM23	54306	0.012647	695.578
128	rs71429735	2	206689744	A	G	0.0119398	ADAM23	-0.702321	0.0357307	5.14e-86	O75077	ENSG00000114948	206443532	206621127	ADAM23	54306	0.00706418	386.342
129	rs148565219	2	206726719	G	A	0.0191847	ADAM23	-0.651248	0.0276578	1.36e-122	O75077	ENSG00000114948	206443532	206621127	ADAM23	54306	0.0101064	554.423
130	rs17282552	2	207109091	C	T	0.0329958	ADAM23	0.095871	0.0209901	4.94e-06	O75077	ENSG00000114948	206443532	206621127	ADAM23	54306	0.000384	20.8607
131	rs13408952	2	207288497	T	C	0.0165781	ADAM23	0.220408	0.0295166	8.19e-14	O75077	ENSG00000114948	206443532	206621127	ADAM23	54306	0.00102572	55.7579
132	rs3008373	10	133247368	C	T	0.918721	ADAM8	-0.538762	0.0137711	0	P78325	ENSG00000151651	133262420	133276868	ADAM8	54306	0.0274118	1530.53
133	rs111298409	10	133251241	A	G	0.0286069	ADAM8	-0.217736	0.0241873	2.21e-19	P78325	ENSG00000151651	133262420	133276868	ADAM8	54306	0.00149001	81.0345
134	rs118007277	10	133267241	A	G	0.0251777	ADAM8	-0.26953	0.0239455	2.16e-29	P78325	ENSG00000151651	133262420	133276868	ADAM8	54306	0.00232759	126.692
135	rs12779986	10	133330402	C	A	0.934656	ADAM8	-0.183143	0.0160374	3.33e-30	P78325	ENSG00000151651	133262420	133276868	ADAM8	54306	0.00239565	130.406
136	rs192155878	10	133372872	C	G	0.0389856	ADAM8	-0.107735	0.0198217	5.47e-08	P78325	ENSG00000151651	133262420	133276868	ADAM8	54306	0.000543686	29.5404
137	rs10745296	10	133388829	A	G	0.840945	ADAM8	-0.244253	0.0107329	1.21e-114	P78325	ENSG00000151651	133262420	133276868	ADAM8	54306	0.0094466	517.881
138	rs3813865	10	133525740	C	G	0.0206734	ADAM8	0.139968	0.0263064	1.03e-07	P78325	ENSG00000151651	133262420	133276868	ADAM8	54306	0.000521027	28.3086
139	rs41299432	10	133535875	C	T	0.0146918	ADAM8	-0.269087	0.0327925	2.29e-16	P78325	ENSG00000151651	133262420	133276868	ADAM8	54306	0.00123837	67.3318
140	rs112991094	8	38958547	T	C	0.0226095	ADAM9	-0.142488	0.0258191	3.42e-08	Q13443	ENSG00000168615	38996754	39105445	ADAM9	54306	0.00056051	30.455
141	rs112392635	8	39066130	G	T	0.0234836	ADAM9	0.206682	0.0250816	1.72e-16	Q13443	ENSG00000168615	38996754	39105445	ADAM9	54306	0.00124883	67.9014
142	rs141636923	8	39072702	G	A	0.0203727	ADAM9	-0.148166	0.0269995	4.07e-08	Q13443	ENSG00000168615	38996754	39105445	ADAM9	54306	0.000554239	30.1141
143	rs72640004	8	39080587	T	C	0.0395632	ADAM9	-0.115079	0.0190654	1.58e-09	Q13443	ENSG00000168615	38996754	39105445	ADAM9	54306	0.000670442	36.4321
144	rs117318607	8	39089755	G	A	0.0221656	ADAM9	0.399152	0.0257817	4.59e-54	Q13443	ENSG00000168615	38996754	39105445	ADAM9	54306	0.00439433	239.683
145	rs117392723	8	39365376	T	G	0.0349118	ADAM9	-0.124363	0.0204047	1.1e-09	Q13443	ENSG00000168615	38996754	39105445	ADAM9	54306	0.000683561	37.1455
146	rs400852	21	26843740	G	A	0.257284	ADAMTS1	0.0484363	0.00882379	4.04e-08	Q9UHI8	ENSG00000154734	26835755	26845409	ADAMTS1	54306	0.000554553	30.1311
147	rs117993921	9	133131462	T	C	0.0197859	ADAMTS13	-0.217529	0.0266455	3.25e-16	Q76LX8	ENSG00000160323	133414358	133459402	ADAMTS13	54306	0.00122576	66.6455
148	rs10901263	9	133326035	A	G	0.255627	ADAMTS13	0.158927	0.00848251	2.53e-78	Q76LX8	ENSG00000160323	133414358	133459402	ADAMTS13	54306	0.00642245	351.019
149	rs4962130	9	133328771	C	T	0.0161923	ADAMTS13	-1.22647	0.029857	0	Q76LX8	ENSG00000160323	133414358	133459402	ADAMTS13	54306	0.0301359	1687.35
150	rs34008151	9	133478465	T	C	0.0299258	ADAMTS13	-0.135043	0.0221595	1.1e-09	Q76LX8	ENSG00000160323	133414358	133459402	ADAMTS13	54306	0.000683407	37.1371
151	rs117134959	9	133508935	G	A	0.0199133	ADAMTS13	0.187194	0.0282155	3.26e-11	Q76LX8	ENSG00000160323	133414358	133459402	ADAMTS13	54306	0.000809858	44.0142
152	rs117362891	9	133513472	T	C	0.0202327	ADAMTS13	0.135088	0.0268563	4.9e-07	Q76LX8	ENSG00000160323	133414358	133459402	ADAMTS13	54306	0.000465684	25.3003
153	rs1611115	9	133635393	C	T	0.79395	ADAMTS13	0.0683977	0.00921827	1.17e-13	Q76LX8	ENSG00000160323	133414358	133459402	ADAMTS13	54306	0.00101274	55.0514
154	rs73044885	11	130474168	A	G	0.0549605	ADAMTS15	0.192702	0.0173208	9.43e-29	Q8TE58	ENSG00000166106	130448645	130476645	ADAMTS15	54306	0.00227405	123.771
155	rs7116618	11	130644521	G	A	0.016256	ADAMTS15	0.136868	0.0297164	4.11e-06	Q8TE58	ENSG00000166106	130448645	130476645	ADAMTS15	54306	0.000390476	21.2127
156	rs3794132	11	130897857	C	G	0.674444	ADAMTS15	0.0786467	0.0080869	2.35e-22	Q8TE58	ENSG00000166106	130448645	130476645	ADAMTS15	54306	0.00173857	94.576
157	rs40468	5	4982701	G	A	0.338147	ADAMTS16	-0.122806	0.00745285	5.3e-61	Q8TE57	ENSG00000145536	5140330	5320304	ADAMTS16	54306	0.00497486	271.505
158	rs6555331	5	5154345	C	T	0.454815	ADAMTS16	0.0804541	0.00713201	1.63e-29	Q8TE57	ENSG00000145536	5140330	5320304	ADAMTS16	54306	0.0023378	127.25
159	rs72724169	5	5244208	A	G	0.0369813	ADAMTS16	0.0979187	0.0187102	1.66e-07	Q8TE57	ENSG00000145536	5140330	5320304	ADAMTS16	54306	0.000504089	27.3879
160	rs16875213	5	5280338	A	G	0.0682897	ADAMTS16	-0.0963434	0.0140345	6.66e-12	Q8TE57	ENSG00000145536	5140330	5320304	ADAMTS16	54306	0.000867013	47.1231
161	rs16875264	5	5290697	C	T	0.0301308	ADAMTS16	0.287411	0.0206472	4.78e-44	Q8TE57	ENSG00000145536	5140330	5320304	ADAMTS16	54306	0.00355541	193.762
162	rs4656993	1	161206347	G	A	0.584614	ADAMTS4	-0.118273	0.00765873	8.42e-54	O75173	ENSG00000158859	161184302	161199054	ADAMTS4	54306	0.00437227	238.474
163	rs150829462	11	130120974	C	T	0.0164605	ADAMTS8	0.138984	0.0296612	2.79e-06	Q9UP79	ENSG00000134917	130404923	130428609	ADAMTS8	54306	0.000404137	21.9551
164	rs117056648	11	130182750	G	A	0.040948	ADAMTS8	0.119126	0.019354	7.5e-10	Q9UP79	ENSG00000134917	130404923	130428609	ADAMTS8	54306	0.000697142	37.884
165	rs150289036	11	130259413	T	G	0.0221	ADAMTS8	0.140964	0.0257602	4.45e-08	Q9UP79	ENSG00000134917	130404923	130428609	ADAMTS8	54306	0.0005511	29.9435
166	rs17139325	11	130319024	C	T	0.0279256	ADAMTS8	0.215152	0.0227957	3.79e-21	Q9UP79	ENSG00000134917	130404923	130428609	ADAMTS8	54306	0.00163767	89.0777
167	rs7130658	11	130388128	C	T	0.80524	ADAMTS8	0.433065	0.00967721	0	Q9UP79	ENSG00000134917	130404923	130428609	ADAMTS8	54306	0.0355656	2002.58
168	rs55773438	11	130444845	G	A	0.0108739	ADAMTS8	0.407202	0.0367194	1.41e-28	Q9UP79	ENSG00000134917	130404923	130428609	ADAMTS8	54306	0.00225943	122.974
169	rs2282578	11	130865796	T	A	0.415424	ADAMTS8	0.17262	0.00760738	5.48e-114	Q9UP79	ENSG00000134917	130404923	130428609	ADAMTS8	54306	0.00939217	514.868
170	rs1008250	9	133532712	G	A	0.282092	ADAMTSL2	0.10608	0.00853067	1.68e-35	Q86TH1	ENSG00000197859	133532164	133575519	ADAMTSL2	54306	0.00283934	154.627
171	rs7040825	9	133591485	C	T	0.730707	ADAMTSL2	0.0417668	0.0083884	6.39e-07	Q86TH1	ENSG00000197859	133532164	133575519	ADAMTSL2	54306	0.000456308	24.7907
172	rs1989787	9	133634290	T	C	0.34884	ADAMTSL2	-0.0474615	0.00780629	1.2e-09	Q86TH1	ENSG00000197859	133532164	133575519	ADAMTSL2	54306	0.000680221	36.9639
173	rs2027962	9	133720519	A	C	0.370404	ADAMTSL2	-0.055328	0.00768284	5.96e-13	Q86TH1	ENSG00000197859	133532164	133575519	ADAMTSL2	54306	0.000954078	51.8597
174	rs6664145	1	150042628	T	C	0.0114364	ADAMTSL4	-0.32893	0.0374558	1.61e-18	Q6UY14	ENSG00000143382	150549369	150560937	ADAMTSL4	54306	0.00141809	77.1175
175	rs12067556	1	150642059	A	G	0.347814	ADAMTSL4	0.188563	0.00781545	1.3e-128	Q6UY14	ENSG00000143382	150549369	150560937	ADAMTSL4	54306	0.0106054	582.088
176	rs4587566	1	151220702	G	C	0.0216962	ADAMTSL4	-0.337518	0.0258407	5.47e-39	Q6UY14	ENSG00000143382	150549369	150560937	ADAMTSL4	54306	0.00313167	170.596
177	rs4807927	19	1423200	G	A	0.0768164	ADAMTSL5	0.105299	0.0141641	1.05e-13	Q6ZMM2	ENSG00000185761	1505022	1513604	ADAMTSL5	54306	0.00101667	55.2656
178	rs197198	19	1505875	C	T	0.441424	ADAMTSL5	0.325288	0.00759597	0	Q6ZMM2	ENSG00000185761	1505022	1513604	ADAMTSL5	54306	0.0326662	1833.81
179	rs58976815	19	1509250	G	A	0.715996	ADAMTSL5	-0.10628	0.00980935	2.36e-27	Q6ZMM2	ENSG00000185761	1505022	1513604	ADAMTSL5	54306	0.00215694	117.383
180	rs60516720	19	1533298	T	C	0.18922	ADAMTSL5	-0.0567814	0.00959958	3.32e-09	Q6ZMM2	ENSG00000185761	1505022	1513604	ADAMTSL5	54306	0.000643843	34.9858
181	rs79754580	4	2764943	A	C	0.290912	ADD1	0.0453627	0.00805375	1.78e-08	P35611	ENSG00000087274	2843844	2930076	ADD1	54306	0.000583848	31.7238
182	rs1263339	4	2916247	C	G	0.186454	ADD1	-0.17659	0.00933082	7.04e-80	P35611	ENSG00000087274	2843844	2930076	ADD1	54306	0.00655224	358.16
183	rs140418332	6	68583745	T	C	0.0147402	ADGRB3	-0.233879	0.0324611	5.81e-13	O60242	ENSG00000135298	68635282	69390571	ADGRB3	54306	0.000954978	51.9087
184	rs12200055	6	68589636	A	C	0.135769	ADGRB3	-0.507116	0.0112678	0	O60242	ENSG00000135298	68635282	69390571	ADGRB3	54306	0.0359571	2025.44
185	rs78514750	6	68735886	C	T	0.0287712	ADGRB3	1.09876	0.0229408	0	O60242	ENSG00000135298	68635282	69390571	ADGRB3	54306	0.0405296	2293.89
186	rs1403923	6	68838314	A	G	0.191048	ADGRB3	-0.391254	0.00973973	0	O60242	ENSG00000135298	68635282	69390571	ADGRB3	54306	0.0288575	1613.64
187	rs76332952	6	69240326	A	G	0.0112281	ADGRB3	-0.36527	0.0365847	1.79e-23	O60242	ENSG00000135298	68635282	69390571	ADGRB3	54306	0.00183225	99.6811
188	rs147466572	6	69475508	T	C	0.0182702	ADGRB3	-0.279432	0.0294672	2.48e-21	O60242	ENSG00000135298	68635282	69390571	ADGRB3	54306	0.00165313	89.9205
189	rs112376926	6	69506756	T	G	0.0270282	ADGRB3	0.461543	0.0234934	6.3e-86	O60242	ENSG00000135298	68635282	69390571	ADGRB3	54306	0.00705682	385.937
190	rs142300612	6	69523527	A	C	0.0271944	ADGRB3	-0.338607	0.0247433	1.25e-42	O60242	ENSG00000135298	68635282	69390571	ADGRB3	54306	0.00343664	187.267
191	rs79551144	12	130962624	G	A	0.0348145	ADGRD1	-0.957406	0.0192108	0	Q6QNK2	ENSG00000111452	130953907	131141469	ADGRD1	54306	0.0437353	2483.62
192	rs140069412	12	130975751	T	C	0.03905	ADGRD1	0.0942136	0.0191972	9.22e-07	Q6QNK2	ENSG00000111452	130953907	131141469	ADGRD1	54306	0.000443314	24.0844
193	rs10773846	12	131103124	C	T	0.363961	ADGRD1	0.232195	0.00722881	2.26e-226	Q6QNK2	ENSG00000111452	130953907	131141469	ADGRD1	54306	0.0186445	1031.71
194	rs116945914	12	131188879	A	G	0.0139474	ADGRD1	-0.425413	0.0294918	3.61e-47	Q6QNK2	ENSG00000111452	130953907	131141469	ADGRD1	54306	0.0038169	208.067
195	rs75865441	12	131527851	A	C	0.0217733	ADGRD1	-0.115201	0.0250861	4.39e-06	Q6QNK2	ENSG00000111452	130953907	131141469	ADGRD1	54306	0.000388177	21.0877
196	rs118088299	12	131619412	C	A	0.0173768	ADGRD1	-0.196511	0.0264711	1.14e-13	Q6QNK2	ENSG00000111452	130953907	131141469	ADGRD1	54306	0.00101377	55.1079
197	rs60967546	19	6873496	C	T	0.112023	ADGRE1	0.443639	0.0117127	0	Q14246	ENSG00000174837	6887566	6940459	ADGRE1	54306	0.0257379	1434.6
198	rs62636889	19	6955380	C	G	0.536448	ADGRE1	0.117063	0.00743798	8.23e-56	Q14246	ENSG00000174837	6887566	6940459	ADGRE1	54306	0.00454051	247.693
199	rs55712503	19	6995181	A	G	0.341163	ADGRE1	-0.0930568	0.00782806	1.37e-32	Q14246	ENSG00000174837	6887566	6940459	ADGRE1	54306	0.00259544	141.31
200	rs28366013	19	14381407	A	C	0.095287	ADGRE2	0.181451	0.0130089	3.23e-44	Q9UHX3	ENSG00000127507	14732392	14778560	ADGRE2	54306	0.00356974	194.546
201	rs7251607	19	14396179	C	A	0.753273	ADGRE2	0.287087	0.00842229	1.17e-254	Q9UHX3	ENSG00000127507	14732392	14778560	ADGRE2	54306	0.0209472	1161.85
202	rs117132863	19	14497145	T	C	0.053878	ADGRE2	0.123594	0.0160889	1.57e-14	Q9UHX3	ENSG00000127507	14732392	14778560	ADGRE2	54306	0.00108548	59.0101
203	rs182011554	19	14275356	C	T	0.017315	ADGRE5	0.1347	0.0286091	2.5e-06	P48960	ENSG00000123146	14380501	14408725	ADGRE5	54306	0.000408039	22.1672
204	rs139874002	19	14297026	C	G	0.0432119	ADGRE5	-0.11304	0.0182073	5.35e-10	P48960	ENSG00000123146	14380501	14408725	ADGRE5	54306	0.000709279	38.544
205	rs142297396	19	14362377	C	T	0.0121399	ADGRE5	-0.188014	0.0354128	1.1e-07	P48960	ENSG00000123146	14380501	14408725	ADGRE5	54306	0.000518784	28.1867
206	rs58881629	19	14375732	G	A	0.0617339	ADGRE5	0.22279	0.0150482	1.36e-49	P48960	ENSG00000123146	14380501	14408725	ADGRE5	54306	0.00401999	219.183
207	rs139113505	19	14388804	T	C	0.016967	ADGRE5	-0.715177	0.0280463	1.98e-143	P48960	ENSG00000123146	14380501	14408725	ADGRE5	54306	0.011832	650.219
208	rs71383252	16	57605741	A	G	0.038527	ADGRG1	-0.119513	0.0187476	1.83e-10	Q9Y653	ENSG00000205336	57610652	57665580	ADGRG1	54306	0.000747767	40.6371
209	rs733464	16	57648363	T	C	0.407221	ADGRG1	0.0710144	0.00735137	4.46e-22	Q9Y653	ENSG00000205336	57610652	57665580	ADGRG1	54306	0.00171539	93.3126
210	rs1229984	4	99318162	C	T	0.977345	ADH1B	0.24475	0.0248901	8.1e-23	P00325	ENSG00000196616	99304971	99352760	ADH1B	54306	0.00177734	96.6888
211	rs1800759	4	99144358	G	T	0.613374	ADH4	0.130044	0.00746331	5.38e-68	P08319	ENSG00000198099	99123657	99157792	ADH4	54306	0.00555966	303.6
212	rs9290835	3	186600997	A	T	0.724979	ADIPOQ	-0.0396789	0.00728712	5.18e-08	Q15848	ENSG00000181092	186842704	186858463	ADIPOQ	54306	0.000545661	29.6477
213	rs56211697	3	186712208	T	C	0.123717	ADIPOQ	0.12772	0.010033	4.03e-37	Q15848	ENSG00000181092	186842704	186858463	ADIPOQ	54306	0.00297519	162.047
214	rs77772668	3	186829071	T	C	0.0189277	ADIPOQ	-0.145515	0.0242552	1.98e-09	Q15848	ENSG00000181092	186842704	186858463	ADIPOQ	54306	0.000662324	35.9907
215	rs143257534	3	186834099	T	C	0.0260758	ADIPOQ	-0.614829	0.0204078	2.14e-199	Q15848	ENSG00000181092	186842704	186858463	ADIPOQ	54306	0.0164388	907.612
216	rs563501460	11	9902960	T	A	0.128403	ADM	0.0582151	0.0121456	1.64e-06	P35318	ENSG00000148926	10305073	10307397	ADM	54306	0.000422865	22.973
217	rs7926490	11	10336912	T	C	0.472534	ADM	0.159271	0.00705196	6.04e-113	P35318	ENSG00000148926	10305073	10307397	ADM	54306	0.00930563	510.079
218	rs34821293	11	10361690	A	C	0.233003	ADM	-0.105743	0.00862502	1.48e-34	P35318	ENSG00000148926	10305073	10307397	ADM	54306	0.00276016	150.303
219	rs116794593	4	7660114	T	G	0.0223565	AFAP1	0.311413	0.0261381	9.99e-33	Q8N556	ENSG00000196526	7758714	7939926	AFAP1	54306	0.00260702	141.942
220	rs77543923	4	7689950	T	G	0.0250472	AFAP1	0.135208	0.0259862	1.96e-07	Q8N556	ENSG00000196526	7758714	7939926	AFAP1	54306	0.000498259	27.0709
221	rs34786658	4	7725572	G	A	0.509086	AFAP1	0.323838	0.00765794	0	Q8N556	ENSG00000196526	7758714	7939926	AFAP1	54306	0.0318796	1788.2
222	rs16841175	4	7773372	T	C	0.201937	AFAP1	-0.391342	0.00956045	0	Q8N556	ENSG00000196526	7758714	7939926	AFAP1	54306	0.0299303	1675.48
223	rs138169773	4	7840154	T	C	0.0133778	AFAP1	-0.363048	0.0340117	1.34e-26	Q8N556	ENSG00000196526	7758714	7939926	AFAP1	54306	0.00209369	113.935
224	rs35920302	4	7881660	A	G	0.0182563	AFAP1	-0.279322	0.0287731	2.79e-22	Q8N556	ENSG00000196526	7758714	7939926	AFAP1	54306	0.00173235	94.2369
225	rs2292735	4	7966148	A	G	0.0743716	AFAP1	-0.244277	0.0146539	2.17e-62	Q8N556	ENSG00000196526	7758714	7939926	AFAP1	54306	0.0050909	277.871
226	rs149816740	4	8047103	T	G	0.0110309	AFAP1	0.347952	0.0380331	5.76e-20	Q8N556	ENSG00000196526	7758714	7939926	AFAP1	54306	0.00153886	83.6949
227	rs79101243	4	72583846	T	C	0.0210966	AFM	-0.118172	0.0260516	5.73e-06	P43652	ENSG00000079557	73481745	73504001	AFM	54306	0.000378746	20.5752
228	rs114210117	4	72787893	G	A	0.0152387	AFM	0.136129	0.030412	7.6e-06	P43652	ENSG00000079557	73481745	73504001	AFM	54306	0.000368811	20.0353
229	rs148208728	4	73427413	C	T	0.02351	AFM	0.2201	0.0247411	5.78e-19	P43652	ENSG00000079557	73481745	73504001	AFM	54306	0.0014552	79.1382
230	rs13132712	4	73480179	C	T	0.979034	AFM	0.336036	0.0262031	1.2e-37	P43652	ENSG00000079557	73481745	73504001	AFM	54306	0.00301929	164.456
231	rs79784350	4	73652078	C	G	0.0432329	AFM	0.0999138	0.0184267	5.89e-08	P43652	ENSG00000079557	73481745	73504001	AFM	54306	0.000541094	29.3995
232	rs180788739	4	72906648	T	G	0.0404992	AFP	0.0838038	0.0180142	3.29e-06	P02771	ENSG00000081051	73431138	73456174	AFP	54306	0.000398361	21.6412
233	rs7692425	4	73193271	A	T	0.0399596	AFP	-0.27447	0.0179462	8.38e-53	P02771	ENSG00000081051	73431138	73456174	AFP	54306	0.00428875	233.899
234	rs12506899	4	73453566	G	T	0.395808	AFP	-0.186045	0.0071311	4.83e-150	P02771	ENSG00000081051	73431138	73456174	AFP	54306	0.0123784	680.624
235	rs77534257	4	73650107	A	G	0.0232555	AFP	0.107984	0.0233597	3.79e-06	P02771	ENSG00000081051	73431138	73456174	AFP	54306	0.000393338	21.3682
236	rs9266050	6	31351268	A	G	0.11906	AGER	-0.122548	0.0122577	1.56e-23	Q15109	ENSG00000204305	32180968	32184322	AGER	54306	0.00183716	99.949
237	rs148844907	6	31660620	A	T	0.0139564	AGER	0.146775	0.0324286	6.01e-06	Q15109	ENSG00000204305	32180968	32184322	AGER	54306	0.000377082	20.4848
238	rs204993	6	32187804	G	A	0.319797	AGER	-0.16995	0.00787367	2.51e-103	Q15109	ENSG00000204305	32180968	32184322	AGER	54306	0.00850609	465.878
239	rs534331448	6	32651312	C	T	0.420741	AGER	-0.119601	0.00829819	4.29e-47	Q15109	ENSG00000204305	32180968	32184322	AGER	54306	0.00381063	207.724
240	rs533155786	6	32656261	T	C	0.335196	AGER	-0.0908545	0.00897462	4.35e-24	Q15109	ENSG00000204305	32180968	32184322	AGER	54306	0.00188362	102.481
241	rs9274063	6	32662319	A	G	0.236687	AGER	-0.116468	0.0102099	3.84e-30	Q15109	ENSG00000204305	32180968	32184322	AGER	54306	0.00239047	130.123
242	rs7807123	7	16816925	T	C	0.566428	AGR2	0.107279	0.00773048	8.68e-44	O95994	ENSG00000106541	16791811	16833433	AGR2	54306	0.00353371	192.575
243	rs1404964	7	16851636	T	C	0.659703	AGR3	-0.0403734	0.00818058	8e-07	Q8TD06	ENSG00000173467	16859412	16881987	AGR3	54306	0.000448312	24.356
244	rs4422948	1	900119	G	A	0.239527	AGRN	-0.061833	0.00862326	7.47e-13	O00468	ENSG00000188157	1020120	1056118	AGRN	54306	0.000945886	51.414
245	rs1891906	1	1014863	C	A	0.393947	AGRN	-0.290173	0.007543	0	O00468	ENSG00000188157	1020120	1056118	AGRN	54306	0.0265278	1479.82
246	rs111203427	1	1030684	C	T	0.835232	AGRN	-0.162691	0.0114277	5.44e-46	O00468	ENSG00000188157	1020120	1056118	AGRN	54306	0.00371829	202.672
247	rs112904239	1	1186177	T	C	0.0384704	AGRN	-0.189573	0.0200036	2.62e-21	O00468	ENSG00000188157	1020120	1056118	AGRN	54306	0.00165109	89.8092
248	rs16957040	16	66825659	T	C	0.0229803	AGRP	-0.147956	0.0246991	2.09e-09	O00253	ENSG00000159723	67482571	67483547	AGRP	54306	0.000660341	35.8828
249	rs28765128	16	67418776	T	C	0.0931226	AGRP	0.0823002	0.0126587	7.95e-11	O00253	ENSG00000159723	67482571	67483547	AGRP	54306	0.000777746	42.2676
250	rs77115810	16	67441899	A	G	0.0153289	AGRP	-0.259008	0.0301087	7.81e-18	O00253	ENSG00000159723	67482571	67483547	AGRP	54306	0.00136083	73.9991
251	rs6672758	1	230167766	T	C	0.798396	AGT	-0.0792375	0.0093574	2.5e-17	P01019	ENSG00000135744	230690776	230745576	AGT	54306	0.00131865	71.7026
252	rs12046036	1	230676583	T	C	0.124048	AGT	0.462989	0.0113573	0	P01019	ENSG00000135744	230690776	230745576	AGT	54306	0.0296929	1661.79
253	rs11568019	1	230714949	T	A	0.0664017	AGT	-0.153401	0.0151943	5.76e-24	P01019	ENSG00000135744	230690776	230745576	AGT	54306	0.00187341	101.925
254	rs142862756	1	230737399	T	C	0.0140079	AGT	0.153936	0.0320422	1.55e-06	P01019	ENSG00000135744	230690776	230745576	AGT	54306	0.000424818	23.0791
255	rs7553239	1	230781767	G	A	0.189098	AGT	0.12849	0.00954785	2.78e-41	P01019	ENSG00000135744	230690776	230745576	AGT	54306	0.00332379	181.097
256	rs1765792	1	231584913	A	C	0.612064	AGT	-0.0373808	0.00771303	1.26e-06	P01019	ENSG00000135744	230690776	230745576	AGT	54306	0.000432326	23.4872
257	rs372558273	2	240690924	T	C	0.304248	AGXT	-0.0388833	0.00827152	2.59e-06	P21549	ENSG00000172482	240868824	240880502	AGXT	54306	0.000406753	22.0973
258	rs55649245	2	240854128	A	G	0.309941	AGXT	-0.287678	0.00802437	1.8e-281	P21549	ENSG00000172482	240868824	240880502	AGXT	54306	0.0231198	1285.21
259	rs375151540	2	240909069	G	A	0.653759	AGXT	-0.124786	0.00786318	1.03e-56	P21549	ENSG00000172482	240868824	240880502	AGXT	54306	0.00461613	251.837
260	rs143272538	20	34022238	T	C	0.0156315	AHCY	-1.33701	0.0310903	0	P23526	ENSG00000101444	34280268	34311802	AHCY	54306	0.0329328	1849.28
261	rs2378254	20	34695845	A	G	0.355452	AHCY	-0.0456646	0.0078665	6.44e-09	P23526	ENSG00000101444	34280268	34311802	AHCY	54306	0.000620125	33.6961
262	rs74853209	11	62529129	C	T	0.0280567	AHNAK	-0.473173	0.0224177	6.84e-99	Q09666	ENSG00000124942	62433542	62556235	AHNAK	54306	0.00813695	445.494
263	rs3017666	11	62636945	T	A	0.585168	AHNAK	-0.0395715	0.0074983	1.31e-07	Q09666	ENSG00000124942	62433542	62556235	AHNAK	54306	0.000512589	27.8499
264	rs9805957	14	104970720	C	A	0.642806	AHNAK2	0.215521	0.00790973	1.78e-163	Q8IVF2	ENSG00000185567	104937244	104978374	AHNAK2	54306	0.0134869	742.403
265	rs11620866	14	105116589	G	C	0.241404	AHNAK2	-0.0879116	0.00885401	3.11e-23	Q8IVF2	ENSG00000185567	104937244	104978374	AHNAK2	54306	0.00181208	98.5817
266	rs12631315	3	186484585	C	A	0.401139	AHSG	-0.108005	0.00777796	7.7e-44	P02765	ENSG00000145192	186613060	186621318	AHSG	54306	0.00353809	192.815
267	rs138871952	3	186515213	A	G	0.0158856	AHSG	1.19228	0.0311152	0	P02765	ENSG00000145192	186613060	186621318	AHSG	54306	0.0263255	1468.23
268	rs10937258	3	186610553	T	G	0.711459	AHSG	0.589024	0.00843629	0	P02765	ENSG00000145192	186613060	186621318	AHSG	54306	0.0823724	4874.69
269	rs55938156	3	186661196	G	A	0.423555	AHSG	0.108819	0.00786531	1.56e-43	P02765	ENSG00000145192	186613060	186621318	AHSG	54306	0.00351238	191.409
270	rs2052768	3	186689965	C	T	0.0470238	AHSG	0.284945	0.0179088	5.32e-57	P02765	ENSG00000145192	186613060	186621318	AHSG	54306	0.00464004	253.147
271	rs72790561	16	31526303	A	C	0.0344859	AHSP	0.117633	0.0199204	3.52e-09	Q9NZD4	ENSG00000169877	31527900	31528803	AHSP	54306	0.000641705	34.8695
272	rs2261033	6	31635814	G	A	0.43049	AIF1	-0.111464	0.00775419	7.46e-47	P55008	ENSG00000204472	31615217	31617021	AIF1	54306	0.00379052	206.624
273	rs181133225	6	32486987	C	T	0.109177	AIF1	-0.100991	0.0138081	2.6e-13	P55008	ENSG00000204472	31615217	31617021	AIF1	54306	0.000984061	53.4911
274	rs552547617	6	32511524	A	G	0.365568	AIF1	-0.0524421	0.00853277	7.95e-10	P55008	ENSG00000204472	31615217	31617021	AIF1	54306	0.000695073	37.7715
275	rs72766837	9	130977307	A	G	0.0779343	AIF1L	0.0825616	0.0162086	3.51e-07	Q9BQI0	ENSG00000126878	131096476	131123152	AIF1L	54306	0.00047754	25.9447
276	rs34432977	9	131027554	C	T	0.137428	AIF1L	0.0495083	0.0111842	9.57e-06	Q9BQI0	ENSG00000126878	131096476	131123152	AIF1L	54306	0.000360696	19.5943
277	rs7856365	9	131059539	A	G	0.684401	AIF1L	-0.310504	0.00828445	1.93e-307	Q9BQI0	ENSG00000126878	131096476	131123152	AIF1L	54306	0.0252155	1404.72
278	rs10901347	9	131080795	G	A	0.399604	AIF1L	-0.156571	0.00783639	8.22e-89	Q9BQI0	ENSG00000126878	131096476	131123152	AIF1L	54306	0.0072973	399.185
279	rs116977475	9	127865473	T	C	0.0396171	AK1	0.098833	0.0189233	1.76e-07	P00568	ENSG00000106992	127866486	127877675	AK1	54306	0.000502047	27.2768
280	rs360495	1	32762596	A	T	0.086235	AK2	-0.0653643	0.0135125	1.32e-06	P54819	ENSG00000004455	33007986	33080996	AK2	54306	0.0004307	23.3988
281	rs143341770	1	33021172	C	T	0.017885	AK2	-0.148745	0.0291531	3.36e-07	P54819	ENSG00000004455	33007986	33080996	AK2	54306	0.000479137	26.0315
282	rs1555104	6	151292905	C	T	0.952047	AKAP12	-0.113963	0.0179964	2.41e-10	Q02952	ENSG00000131016	151239967	151358559	AKAP12	54306	0.000737884	40.0996
283	rs2229542	7	134450869	C	T	0.0135078	AKR1B1	-0.586504	0.0333472	3.05e-69	P15121	ENSG00000085662	134442356	134459284	AKR1B1	54306	0.00566381	309.319
284	rs782545	7	134503187	G	A	0.032857	AKR1B1	0.149314	0.0216738	5.61e-12	P15121	ENSG00000085662	134442356	134459284	AKR1B1	54306	0.00087318	47.4586
285	rs11253048	10	5219196	G	A	0.177349	AKR1C4	-0.068129	0.0101002	1.53e-11	P17516	ENSG00000198610	5195462	5218949	AKR1C4	54306	0.000837129	45.4976
286	rs181963496	1	19193766	T	C	0.0300173	AKR7L	0.11406	0.0224178	3.62e-07	Q8NHP1	ENSG00000211454	19265982	19274194	AKR7L	54306	0.000476459	25.886
287	rs59622577	1	19282519	T	C	0.0971672	AKR7L	-0.316627	0.012902	5.41e-133	Q8NHP1	ENSG00000211454	19265982	19274194	AKR7L	54306	0.0109684	602.235
288	rs12404783	1	19409391	C	A	0.232206	AKR7L	0.0627152	0.00904696	4.14e-12	Q8NHP1	ENSG00000211454	19265982	19274194	AKR7L	54306	0.000884114	48.0534
289	rs4515770	1	243523611	C	T	0.217249	AKT3	0.0647252	0.0092764	3.01e-12	Q9Y243	ENSG00000117020	243488233	243851079	AKT3	54306	0.000895676	48.6824
290	rs114487521	3	105354234	T	G	0.0211451	ALCAM	0.264683	0.0243766	1.83e-27	Q13740	ENSG00000170017	105366909	105576900	ALCAM	54306	0.00216629	117.893
291	rs7647426	3	105366146	G	C	0.0285811	ALCAM	0.1595	0.020763	1.57e-14	Q13740	ENSG00000170017	105366909	105576900	ALCAM	54306	0.00108548	59.0099
292	rs75872324	3	105380223	T	A	0.0429635	ALCAM	-0.082132	0.0171368	1.65e-06	Q13740	ENSG00000170017	105366909	105576900	ALCAM	54306	0.000422799	22.9694
293	rs34926152	3	105545332	T	G	0.0485333	ALCAM	-0.30284	0.0159911	5.54e-80	Q13740	ENSG00000170017	105366909	105576900	ALCAM	54306	0.0065609	358.636
294	rs114734051	3	105615253	G	T	0.0263453	ALCAM	0.108277	0.0216215	5.5e-07	Q13740	ENSG00000170017	105366909	105576900	ALCAM	54306	0.000461586	25.0775
295	rs181364947	9	72585254	A	C	0.0101421	ALDH1A1	-0.189454	0.0373317	3.88e-07	P00352	ENSG00000165092	72900671	73080442	ALDH1A1	54306	0.000474022	25.7535
296	rs112596047	9	72933610	T	A	0.265491	ALDH1A1	0.0908858	0.00817207	9.86e-29	P00352	ENSG00000165092	72900671	73080442	ALDH1A1	54306	0.00227244	123.684
297	rs10849948	12	111437606	G	A	0.209557	ALDH2	-0.0449922	0.00939801	1.69e-06	P05091	ENSG00000111275	111766887	111817532	ALDH2	54306	0.000421863	22.9185
298	rs144628398	17	19022840	G	T	0.0195884	ALDH3A1	-0.133437	0.02807	2e-06	P30838	ENSG00000108602	19737984	19748943	ALDH3A1	54306	0.000415948	22.597
299	rs151203636	17	19532826	A	G	0.0122852	ALDH3A1	0.155976	0.0339648	4.38e-06	P30838	ENSG00000108602	19737984	19748943	ALDH3A1	54306	0.000388187	21.0883
300	rs11658227	17	19698622	G	A	0.387278	ALDH3A1	0.29015	0.00764706	0	P30838	ENSG00000108602	19737984	19748943	ALDH3A1	54306	0.0258253	1439.59
301	rs56223351	17	19767734	G	A	0.300232	ALDH3A1	0.158393	0.00810022	3.8e-85	P30838	ENSG00000108602	19737984	19748943	ALDH3A1	54306	0.00699171	382.351
302	rs186492149	17	19804655	C	T	0.0113622	ALDH3A1	-0.305959	0.0359692	1.8e-17	P30838	ENSG00000108602	19737984	19748943	ALDH3A1	54306	0.00133057	72.3517
303	rs117057360	17	20102184	G	T	0.0280565	ALDH3A1	0.171396	0.0221313	9.6e-15	P30838	ENSG00000108602	19737984	19748943	ALDH3A1	54306	0.00110322	59.9752
304	rs192941433	17	20710683	T	C	0.0521718	ALDH3A1	-0.0754591	0.0169856	8.89e-06	P30838	ENSG00000108602	19737984	19748943	ALDH3A1	54306	0.000363292	19.7354
305	rs11754278	6	24278848	A	G	0.12462	ALDH5A1	0.0534506	0.0114851	3.26e-06	P51649	ENSG00000112294	24494867	24537207	ALDH5A1	54306	0.000398671	21.6581
306	rs115456891	6	24436976	T	C	0.0113201	ALDH5A1	-0.237443	0.03657	8.42e-11	P51649	ENSG00000112294	24494867	24537207	ALDH5A1	54306	0.000775683	42.1554
307	rs2744581	6	24502256	G	A	0.51901	ALDH5A1	-0.141489	0.00761855	5.45e-77	P51649	ENSG00000112294	24494867	24537207	ALDH5A1	54306	0.00631108	344.893
308	rs893740	2	231931292	G	A	0.601673	ALPP	0.0914496	0.00756986	1.34e-33	P05187	ENSG00000163283	232378724	232382889	ALPP	54306	0.00268025	145.939
309	rs1112411	2	232314782	G	C	0.113527	ALPP	-0.44745	0.0117312	0	P05187	ENSG00000163283	232378724	232382889	ALPP	54306	0.0260901	1454.75
310	rs12478529	2	232421944	T	C	0.234738	ALPP	0.505569	0.00873697	0	P05187	ENSG00000163283	232378724	232382889	ALPP	54306	0.0580773	3348.29
311	rs4973534	2	232496272	A	G	0.0764534	ALPP	0.0823444	0.0139866	3.92e-09	P05187	ENSG00000163283	232378724	232382889	ALPP	54306	0.000637851	34.6599
312	rs744159	2	232545333	A	G	0.473087	ALPP	0.0635126	0.0074457	1.46e-17	P05187	ENSG00000163283	232378724	232382889	ALPP	54306	0.00133807	72.76
313	rs62193978	2	233004770	A	G	0.0199264	ALPP	0.134381	0.0285493	2.51e-06	P05187	ENSG00000163283	232378724	232382889	ALPP	54306	0.000407812	22.1549
314	rs4694051	4	70341681	C	T	0.574352	AMBN	-0.0395326	0.00781944	4.29e-07	Q9NP70	ENSG00000178522	70592256	70607288	AMBN	54306	0.000470443	25.559
315	rs1490481	4	70395591	T	C	0.716785	AMBN	0.0769408	0.0085731	2.84e-19	Q9NP70	ENSG00000178522	70592256	70607288	AMBN	54306	0.00148097	80.5419
316	rs72759050	9	114058047	A	T	0.0269822	AMBP	-0.214171	0.0219302	1.58e-22	P02760	ENSG00000106927	114060127	114078328	AMBP	54306	0.00175318	95.3718
317	rs141738059	9	114069727	C	T	0.0123294	AMBP	0.41237	0.0320336	6.38e-38	P02760	ENSG00000106927	114060127	114078328	AMBP	54306	0.00304223	165.709
318	rs3762058	9	114080053	T	C	0.048525	AMBP	0.116696	0.0166572	2.46e-12	P02760	ENSG00000106927	114060127	114078328	AMBP	54306	0.000902959	49.0786
319	rs113974644	9	114331793	C	T	0.264733	AMBP	-0.055772	0.0082673	1.52e-11	P02760	ENSG00000106927	114060127	114078328	AMBP	54306	0.000837324	45.5081
320	rs13330457	16	56423421	T	A	0.248245	AMFR	-0.0513435	0.00896611	1.03e-08	Q9UKV5	ENSG00000159461	56361452	56425545	AMFR	54306	0.000603466	32.7904
321	rs2570972	1	109509517	G	A	0.522427	AMIGO1	0.0458459	0.00779674	4.1e-09	Q86WK6	ENSG00000181754	109504178	109509738	AMIGO1	54306	0.000636284	34.5747
322	rs79936652	12	46923468	C	T	0.0380282	AMIGO2	-0.102846	0.0195673	1.47e-07	Q86SJ2	ENSG00000139211	47075707	47079959	AMIGO2	54306	0.000508445	27.6247
323	rs1917661	12	47108636	T	C	0.85493	AMIGO2	-0.0649885	0.0107369	1.42e-09	Q86SJ2	ENSG00000139211	47075707	47079959	AMIGO2	54306	0.000674178	36.6353
324	rs4768144	12	47215275	C	T	0.305014	AMIGO2	0.11646	0.00819648	8.11e-46	Q86SJ2	ENSG00000139211	47075707	47079959	AMIGO2	54306	0.00370373	201.875
325	rs215384	12	47366418	G	C	0.411178	AMIGO2	0.157371	0.00763889	2.67e-94	Q86SJ2	ENSG00000139211	47075707	47079959	AMIGO2	54306	0.00775461	424.398
326	rs11183931	12	47392492	T	C	0.500404	AMIGO2	-0.0412532	0.00757047	5.06e-08	Q86SJ2	ENSG00000139211	47075707	47079959	AMIGO2	54306	0.000546493	29.693
327	rs74621835	14	101962712	A	G	0.0168213	AMN	0.185532	0.0298238	4.94e-10	Q9BXJ7	ENSG00000166126	102922663	102933596	AMN	54306	0.000712122	38.6986
328	rs34341375	14	102736603	A	C	0.0208692	AMN	0.344301	0.0279835	8.65e-35	Q9BXJ7	ENSG00000166126	102922663	102933596	AMN	54306	0.00277981	151.376
329	rs139029213	14	102753523	G	A	0.0179472	AMN	-0.171832	0.0291245	3.64e-09	Q9BXJ7	ENSG00000166126	102922663	102933596	AMN	54306	0.000640568	34.8077
330	rs145444215	14	102792569	A	G	0.0265495	AMN	-0.259723	0.0241148	4.76e-27	Q9BXJ7	ENSG00000166126	102922663	102933596	AMN	54306	0.00213147	115.995
331	rs183344017	14	102825575	T	C	0.0127021	AMN	0.327239	0.0348645	6.23e-21	Q9BXJ7	ENSG00000166126	102922663	102933596	AMN	54306	0.00161961	88.0942
332	rs2295828	14	102922662	C	T	0.469801	AMN	0.675455	0.00839659	0	Q9BXJ7	ENSG00000166126	102922663	102933596	AMN	54306	0.106475	6470.99
333	rs34334082	14	102984621	A	G	0.0339193	AMN	-0.441266	0.0212829	1.73e-95	Q9BXJ7	ENSG00000166126	102922663	102933596	AMN	54306	0.00785357	429.856
334	rs1803188	14	103137357	A	T	0.0275595	AMN	0.259555	0.0240424	3.61e-27	Q9BXJ7	ENSG00000166126	102922663	102933596	AMN	54306	0.00214153	116.543
335	rs145265787	14	103160311	A	G	0.0132197	AMN	0.174086	0.0347681	5.53e-07	Q9BXJ7	ENSG00000166126	102922663	102933596	AMN	54306	0.000461442	25.0697
336	rs138374750	14	103192069	A	G	0.0194239	AMN	0.391652	0.0287394	2.74e-42	Q9BXJ7	ENSG00000166126	102922663	102933596	AMN	54306	0.00340812	185.707
337	rs142283868	14	103322049	A	G	0.0145603	AMN	-0.233851	0.0327928	9.95e-13	Q9BXJ7	ENSG00000166126	102922663	102933596	AMN	54306	0.00093555	50.8517
338	rs142969105	14	103532156	A	G	0.014745	AMN	0.154797	0.0333216	3.39e-06	Q9BXJ7	ENSG00000166126	102922663	102933596	AMN	54306	0.00039724	21.5803
339	rs1353778	3	134369601	T	A	0.612405	AMOTL2	0.0610168	0.00781582	5.86e-15	Q9Y2J4	ENSG00000114019	134355347	134375479	AMOTL2	54306	0.00112102	60.9444
340	rs61891766	11	10318532	A	G	0.0157755	AMPD3	-0.257948	0.030353	1.92e-17	Q01432	ENSG00000133805	10308313	10507579	AMPD3	54306	0.00132812	72.2179
341	rs57738856	11	10383926	T	C	0.113948	AMPD3	-0.13156	0.0113901	7.35e-31	Q01432	ENSG00000133805	10308313	10507579	AMPD3	54306	0.00245064	133.406
342	rs79057673	11	10456722	C	G	0.0208194	AMPD3	-0.37818	0.0257316	6.73e-49	Q01432	ENSG00000133805	10308313	10507579	AMPD3	54306	0.00396179	215.997
343	rs117302185	11	10459632	C	A	0.0246569	AMPD3	-0.608213	0.024072	7.48e-141	Q01432	ENSG00000133805	10308313	10507579	AMPD3	54306	0.0116189	638.368
344	rs75317269	11	10525176	T	C	0.0309592	AMPD3	0.119626	0.0217047	3.56e-08	Q01432	ENSG00000133805	10308313	10507579	AMPD3	54306	0.000559053	30.3758
345	rs117506185	11	10789754	T	C	0.0224698	AMPD3	0.120426	0.0252194	1.8e-06	Q01432	ENSG00000133805	10308313	10507579	AMPD3	54306	0.000419702	22.8011
346	rs114041125	1	102703464	T	G	0.0449824	AMY1A	-0.148056	0.0190413	7.51e-15	P0DUB6_P0DTE7_P0DTE8	ENSG00000237763	103655760	103664554	AMY1A	54306	0.00111206	60.4565
347	rs376376679	1	103173177	A	T	0.627455	AMY1A	0.148077	0.00910105	1.6e-59	P0DUB6_P0DTE7_P0DTE8	ENSG00000237763	103655760	103664554	AMY1A	54306	0.00485101	264.714
348	rs138404866	1	103484478	C	G	0.0916895	AMY1A	0.528156	0.0137204	0	P0DUB6_P0DTE7_P0DTE8	ENSG00000237763	103655760	103664554	AMY1A	54306	0.0265614	1481.75
349	rs141097223	1	103851222	T	C	0.0537868	AMY1A	-0.517952	0.0175533	2.31e-191	P0DUB6_P0DTE7_P0DTE8	ENSG00000237763	103655760	103664554	AMY1A	54306	0.01578	870.654
350	rs544149998	1	103885680	G	A	0.0131778	AMY1A	0.274254	0.035902	2.19e-14	P0DUB6_P0DTE7_P0DTE8	ENSG00000237763	103655760	103664554	AMY1A	54306	0.00107338	58.3516
351	rs188183347	1	104003175	A	G	0.0128672	AMY1A	-0.323872	0.034484	5.89e-21	P0DUB6_P0DTE7_P0DTE8	ENSG00000237763	103655760	103664554	AMY1A	54306	0.00162166	88.2055
352	rs114041125	1	102703464	T	G	0.0449824	AMY1B	-0.148056	0.0190413	7.51e-15	P0DUB6_P0DTE7_P0DTE8	ENSG00000174876	103687415	103696454	AMY1B	54306	0.00111206	60.4565
353	rs376376679	1	103173177	A	T	0.627455	AMY1B	0.148077	0.00910105	1.6e-59	P0DUB6_P0DTE7_P0DTE8	ENSG00000174876	103687415	103696454	AMY1B	54306	0.00485101	264.714
354	rs138404866	1	103484478	C	G	0.0916895	AMY1B	0.528156	0.0137204	0	P0DUB6_P0DTE7_P0DTE8	ENSG00000174876	103687415	103696454	AMY1B	54306	0.0265614	1481.75
355	rs141097223	1	103851222	T	C	0.0537868	AMY1B	-0.517952	0.0175533	2.31e-191	P0DUB6_P0DTE7_P0DTE8	ENSG00000174876	103687415	103696454	AMY1B	54306	0.01578	870.654
356	rs544149998	1	103885680	G	A	0.0131778	AMY1B	0.274254	0.035902	2.19e-14	P0DUB6_P0DTE7_P0DTE8	ENSG00000174876	103687415	103696454	AMY1B	54306	0.00107338	58.3516
357	rs188183347	1	104003175	A	G	0.0128672	AMY1B	-0.323872	0.034484	5.89e-21	P0DUB6_P0DTE7_P0DTE8	ENSG00000174876	103687415	103696454	AMY1B	54306	0.00162166	88.2055
358	rs376376679	1	103173177	A	T	0.627455	AMY1C	0.148077	0.00910105	1.6e-59	P0DUB6_P0DTE7_P0DTE8	ENSG00000187733	103745323	103758726	AMY1C	54306	0.00485101	264.714
359	rs116365493	1	103218621	A	G	0.043441	AMY1C	-0.0852717	0.0192996	9.95e-06	P0DUB6_P0DTE7_P0DTE8	ENSG00000187733	103745323	103758726	AMY1C	54306	0.000359343	19.5208
360	rs138404866	1	103484478	C	G	0.0916895	AMY1C	0.528156	0.0137204	0	P0DUB6_P0DTE7_P0DTE8	ENSG00000187733	103745323	103758726	AMY1C	54306	0.0265614	1481.75
361	rs141097223	1	103851222	T	C	0.0537868	AMY1C	-0.517952	0.0175533	2.31e-191	P0DUB6_P0DTE7_P0DTE8	ENSG00000187733	103745323	103758726	AMY1C	54306	0.01578	870.654
362	rs544149998	1	103885680	G	A	0.0131778	AMY1C	0.274254	0.035902	2.19e-14	P0DUB6_P0DTE7_P0DTE8	ENSG00000187733	103745323	103758726	AMY1C	54306	0.00107338	58.3516
363	rs188183347	1	104003175	A	G	0.0128672	AMY1C	-0.323872	0.034484	5.89e-21	P0DUB6_P0DTE7_P0DTE8	ENSG00000187733	103745323	103758726	AMY1C	54306	0.00162166	88.2055
364	rs2646700	1	104420585	G	A	0.969228	AMY1C	0.164655	0.0227845	4.95e-13	P0DUB6_P0DTE7_P0DTE8	ENSG00000187733	103745323	103758726	AMY1C	54306	0.000960739	52.2222
365	rs192796270	1	102768618	T	C	0.024127	AMY2A	0.161403	0.0254727	2.35e-10	P04746	ENSG00000243480	103617427	103625780	AMY2A	54306	0.000738762	40.1474
366	rs115962455	1	102985262	G	A	0.0149312	AMY2A	0.150557	0.0330413	5.2e-06	P04746	ENSG00000243480	103617427	103625780	AMY2A	54306	0.000382185	20.7621
367	rs72688875	1	103235216	T	C	0.140843	AMY2A	0.21481	0.0111789	2.74e-82	P04746	ENSG00000243480	103617427	103625780	AMY2A	54306	0.00675336	369.228
368	rs72692398	1	103481378	T	C	0.251141	AMY2A	-0.371573	0.00896991	0	P04746	ENSG00000243480	103617427	103625780	AMY2A	54306	0.0306305	1715.92
369	rs568166518	1	103601093	T	G	0.0197037	AMY2A	-0.332064	0.0289617	1.96e-30	P04746	ENSG00000243480	103617427	103625780	AMY2A	54306	0.00241489	131.456
370	rs1932471	1	104131536	A	C	0.418588	AMY2A	-0.168855	0.0079103	4.23e-101	P04746	ENSG00000243480	103617427	103625780	AMY2A	54306	0.0083208	455.644
371	rs150780816	1	104602898	T	C	0.0184449	AMY2A	-0.150775	0.0297964	4.19e-07	P04746	ENSG00000243480	103617427	103625780	AMY2A	54306	0.000471279	25.6044
372	rs77135783	1	102769370	T	C	0.0241245	AMY2B	0.150285	0.0259454	6.94e-09	P19961	ENSG00000240038	103553815	103579534	AMY2B	54306	0.00061744	33.5502
373	rs115962455	1	102985262	G	A	0.0149312	AMY2B	0.157099	0.0336467	3.03e-06	P19961	ENSG00000240038	103553815	103579534	AMY2B	54306	0.000401273	21.7995
374	rs72688875	1	103235216	T	C	0.140843	AMY2B	0.220699	0.0114071	2.14e-83	P19961	ENSG00000240038	103553815	103579534	AMY2B	54306	0.00684572	374.312
375	rs72692398	1	103481378	T	C	0.251141	AMY2B	-0.3649	0.00913779	0	P19961	ENSG00000240038	103553815	103579534	AMY2B	54306	0.0285265	1594.59
376	rs568166518	1	103601093	T	G	0.0197037	AMY2B	-0.261299	0.0295076	8.34e-19	P19961	ENSG00000240038	103553815	103579534	AMY2B	54306	0.00144189	78.4137
377	rs1932471	1	104131536	A	C	0.418588	AMY2B	-0.169286	0.00805881	5.74e-98	P19961	ENSG00000240038	103553815	103579534	AMY2B	54306	0.00806005	441.25
378	rs7152121	14	20518072	T	C	0.0584867	ANG	0.0903448	0.0166731	6.01e-08	P03950	ENSG00000214274	20684177	20698971	ANG	54306	0.00054037	29.3601
379	rs56067458	14	20628596	T	C	0.0760512	ANG	-0.130357	0.0139392	8.61e-21	P03950	ENSG00000214274	20684177	20698971	ANG	54306	0.00160785	87.4535
380	rs4981311	14	20674854	A	G	0.154828	ANG	0.587708	0.0102177	0	P03950	ENSG00000214274	20684177	20698971	ANG	54306	0.057423	3308.27
381	rs12433905	14	20690144	A	G	0.142832	ANG	0.530444	0.0105365	0	P03950	ENSG00000214274	20684177	20698971	ANG	54306	0.0445891	2534.37
382	rs2873965	14	20725162	C	T	0.554471	ANG	-0.0759262	0.00729462	2.27e-25	P03950	ENSG00000214274	20684177	20698971	ANG	54306	0.00199097	108.333
383	rs61976936	14	20785521	A	G	0.0156479	ANG	-0.166229	0.0295972	1.95e-08	P03950	ENSG00000214274	20684177	20698971	ANG	54306	0.000580514	31.5425
384	rs1319745	8	107073998	G	T	0.366072	ANGPT1	0.0560846	0.00775484	4.75e-13	Q15389	ENSG00000154188	107249482	107498055	ANGPT1	54306	0.000962223	52.3029
385	rs147187831	8	107425152	G	C	0.043381	ANGPT1	0.105975	0.0183317	7.43e-09	Q15389	ENSG00000154188	107249482	107498055	ANGPT1	54306	0.000615016	33.4184
386	rs1968586	8	6421990	T	C	0.356275	ANGPT2	-0.156687	0.0078044	1.18e-89	O15123	ENSG00000091879	6499632	6563409	ANGPT2	54306	0.00736762	403.061
387	rs2959812	8	6533781	G	A	0.720229	ANGPT2	-0.140484	0.00820802	1.14e-65	O15123	ENSG00000091879	6499632	6563409	ANGPT2	54306	0.00536528	292.928
388	rs73184454	8	6623373	A	G	0.0740551	ANGPT2	0.0903131	0.0141935	1.98e-10	O15123	ENSG00000091879	6499632	6563409	ANGPT2	54306	0.000744991	40.4862
389	rs12544341	8	6812749	G	A	0.0567223	ANGPT2	0.0827726	0.0167053	7.24e-07	O15123	ENSG00000091879	6499632	6563409	ANGPT2	54306	0.000451877	24.5498
390	rs16852390	1	178054508	A	G	0.127987	ANGPTL1	-0.072688	0.0113574	1.55e-10	O95841	ENSG00000116194	178849535	178871077	ANGPTL1	54306	0.000753689	40.9592
391	rs10798615	1	178544760	G	T	0.534267	ANGPTL1	-0.284098	0.0075172	0	O95841	ENSG00000116194	178849535	178871077	ANGPTL1	54306	0.0256272	1428.26
392	rs871632	1	178934631	C	T	0.284355	ANGPTL1	0.214752	0.00841648	1.32e-143	O95841	ENSG00000116194	178849535	178871077	ANGPTL1	54306	0.0118465	651.025
393	rs571858	9	126930553	G	A	0.721076	ANGPTL2	-0.0548668	0.00818203	2e-11	Q9UKU9	ENSG00000136859	127087348	127122635	ANGPTL2	54306	0.000827351	44.9657
394	rs10819272	9	127192055	C	T	0.425024	ANGPTL2	0.0329983	0.00744371	9.29e-06	Q9UKU9	ENSG00000136859	127087348	127122635	ANGPTL2	54306	0.000361742	19.6512
395	rs2012767	1	62417463	C	T	0.0102847	ANGPTL3	0.221353	0.0355718	4.89e-10	Q9Y5C1	ENSG00000132855	62597520	62606313	ANGPTL3	54306	0.000712528	38.7207
396	rs626787	1	62435572	G	C	0.354377	ANGPTL3	-0.288744	0.00724519	0	Q9Y5C1	ENSG00000132855	62597520	62606313	ANGPTL3	54306	0.0284157	1588.22
397	rs11807161	1	62988926	T	C	0.381136	ANGPTL3	-0.0425817	0.0075201	1.49e-08	Q9Y5C1	ENSG00000132855	62597520	62606313	ANGPTL3	54306	0.000590058	32.0614
398	rs2278236	19	8366697	A	G	0.51463	ANGPTL4	0.279904	0.00751661	1.65e-303	Q9BY76	ENSG00000167772	8363289	8374370	ANGPTL4	54306	0.0248987	1386.62
399	rs2967614	19	8393261	A	G	0.607567	ANGPTL4	0.0478608	0.0077547	6.75e-10	Q9BY76	ENSG00000167772	8363289	8374370	ANGPTL4	54306	0.000700935	38.0903
400	rs12046334	1	10933117	C	T	0.87159	ANGPTL7	-0.0542168	0.0115892	2.89e-06	O43827	ENSG00000171819	11189355	11195981	ANGPTL7	54306	0.000402845	21.8849
401	rs1884429	1	11052779	C	T	0.765559	ANGPTL7	0.361523	0.00869344	0	O43827	ENSG00000171819	11189355	11195981	ANGPTL7	54306	0.0308622	1729.31
402	rs12074336	1	11430857	G	T	0.0352853	ANGPTL7	-0.360382	0.0199643	7.7e-73	O43827	ENSG00000171819	11189355	11195981	ANGPTL7	54306	0.00596447	325.838
403	rs4263998	1	11604156	T	C	0.0675651	ANGPTL7	-0.155376	0.0154439	8.25e-24	O43827	ENSG00000171819	11189355	11195981	ANGPTL7	54306	0.00186036	101.213
404	rs4719474	7	16637330	A	C	0.375623	ANKMY2	0.081885	0.00800392	1.45e-24	Q8IV38	ENSG00000106524	16599779	16645817	ANKMY2	54306	0.00192362	104.662
405	rs35496925	22	38028600	G	A	0.0590882	ANKRD54	0.143104	0.0160721	5.39e-19	Q6NXT1	ENSG00000100124	37830855	37849327	ANKRD54	54306	0.00145773	79.2761
406	rs12903739	15	89517582	C	A	0.0266675	ANPEP	-0.125174	0.0234193	9.05e-08	P15144	ENSG00000166825	89784895	89815401	ANPEP	54306	0.00052578	28.567
407	rs11857014	15	89530308	T	C	0.394817	ANPEP	-0.07399	0.00776254	1.55e-21	P15144	ENSG00000166825	89784895	89815401	ANPEP	54306	0.00167018	90.8495
408	rs28698386	15	89783995	T	C	0.519924	ANPEP	-0.349816	0.00754613	0	P15144	ENSG00000166825	89784895	89815401	ANPEP	54306	0.0380652	2148.89
409	rs1966720	15	89826522	C	T	0.282974	ANPEP	0.253246	0.008366	2.77e-201	P15144	ENSG00000166825	89784895	89815401	ANPEP	54306	0.0165934	916.291
410	rs80142854	15	89964884	T	C	0.0163851	ANPEP	-0.132102	0.0298925	9.91e-06	P15144	ENSG00000166825	89784895	89815401	ANPEP	54306	0.000359493	19.5289
411	rs7046282	9	73109913	G	A	0.618603	ANXA1	0.0416091	0.00773536	7.49e-08	P04083	ENSG00000135046	73151865	73170393	ANXA1	54306	0.000532521	28.9334
412	rs11936562	4	168155041	G	A	0.598234	ANXA10	0.0503908	0.00769962	5.97e-11	Q9UJ72	ENSG00000109511	168092537	168187736	ANXA10	54306	0.000788086	42.83
413	rs2784773	10	80160044	C	T	0.644037	ANXA11	0.0662676	0.007889	4.46e-17	P50995	ENSG00000122359	80150889	80205572	ANXA11	54306	0.00129762	70.5574
414	rs143857439	15	60218783	G	T	0.0177988	ANXA2	-0.172438	0.0300129	9.17e-09	P07355	ENSG00000182718	60347134	60402883	ANXA2	54306	0.000607489	33.0091
415	rs72744887	15	60344777	G	A	0.105515	ANXA2	0.134232	0.0125524	1.09e-26	P07355	ENSG00000182718	60347134	60402883	ANXA2	54306	0.00210134	114.352
416	rs67827628	15	60390021	C	T	0.13545	ANXA2	0.604168	0.0110812	0	P07355	ENSG00000182718	60347134	60402883	ANXA2	54306	0.0518978	2972.53
417	rs190776828	15	60522854	A	G	0.0423706	ANXA2	-0.187966	0.0198404	2.7e-21	P07355	ENSG00000182718	60347134	60402883	ANXA2	54306	0.00165003	89.7515
418	rs9920880	15	60704165	C	T	0.073977	ANXA2	0.126979	0.014539	2.46e-18	P07355	ENSG00000182718	60347134	60402883	ANXA2	54306	0.00140261	76.2744
419	rs145847883	15	60714427	T	C	0.0335316	ANXA2	0.224018	0.0224763	2.13e-23	P07355	ENSG00000182718	60347134	60402883	ANXA2	54306	0.00182589	99.3345
420	rs17003342	4	78545837	T	G	0.638032	ANXA3	-0.0906377	0.00773751	1.08e-31	P12429	ENSG00000138772	78551747	78610451	ANXA3	54306	0.00252041	137.214
421	rs56398743	2	69791140	C	A	0.204661	ANXA4	0.057062	0.00932264	9.31e-10	P09525	ENSG00000196975	69644425	69827112	ANXA4	54306	0.000689396	37.4628
422	rs2306411	4	121677480	G	A	0.291547	ANXA5	-0.116734	0.00845178	2.16e-43	P08758	ENSG00000164111	121667946	121696995	ANXA5	54306	0.00350048	190.758
423	rs7777104	7	150761437	G	C	0.636239	AOC1	-0.0856847	0.00804777	1.8e-26	P19801	ENSG00000002726	150824627	150861504	AOC1	54306	0.00208306	113.355
424	rs1049742	7	150857465	T	C	0.0811273	AOC1	0.495049	0.0140843	1.2e-270	P19801	ENSG00000002726	150824627	150861504	AOC1	54306	0.0222438	1235.41
425	rs11768123	7	150902759	C	T	0.14711	AOC1	-0.0632227	0.0109456	7.65e-09	P19801	ENSG00000002726	150824627	150861504	AOC1	54306	0.000613977	33.3619
426	rs73307798	17	41932542	G	T	0.172422	AOC3	0.10947	0.00961249	4.78e-30	Q16853	ENSG00000131471	42851184	42858130	AOC3	54306	0.00238251	129.689
427	rs141836654	17	42308410	A	G	0.0211102	AOC3	0.162205	0.0260313	4.63e-10	Q16853	ENSG00000131471	42851184	42858130	AOC3	54306	0.000714461	38.8258
428	rs12948911	17	42446588	T	C	0.189388	AOC3	-0.377035	0.00927326	0	Q16853	ENSG00000131471	42851184	42858130	AOC3	54306	0.0295412	1653.04
429	rs66832424	17	42862717	T	C	0.0470251	AOC3	0.0817081	0.0173029	2.33e-06	Q16853	ENSG00000131471	42851184	42858130	AOC3	54306	0.000410456	22.2985
430	rs76305463	17	42864869	C	A	0.017679	AOC3	-0.727222	0.0281339	2.52e-147	Q16853	ENSG00000131471	42851184	42858130	AOC3	54306	0.0121539	668.126
431	rs76844890	17	42891452	T	G	0.0206571	AOC3	-0.293126	0.0255048	1.43e-30	Q16853	ENSG00000131471	42851184	42858130	AOC3	54306	0.0024264	132.084
432	rs28403575	14	23556131	T	C	0.088761	AP1G2	-0.192051	0.0131331	1.99e-48	O75843	ENSG00000213983	23559565	23568070	AP1G2	54306	0.00392233	213.837
433	rs140983547	14	23565870	T	C	0.0106606	AP1G2	-0.526488	0.0402414	4.1e-39	O75843	ENSG00000213983	23559565	23568070	AP1G2	54306	0.00314207	171.165
434	rs11746090	5	78044022	A	G	0.305588	AP3B1	-0.0528314	0.00812175	7.77e-11	O00203	ENSG00000132842	78000522	78294762	AP3B1	54306	0.000778572	42.3125
435	rs2017306	10	26306329	C	A	0.184419	APBB1IP	-0.0670109	0.0096176	3.23e-12	Q7Z5R6	ENSG00000077420	26438341	26567803	APBB1IP	54306	0.000893144	48.5447
436	rs2992335	10	26439005	G	C	0.599998	APBB1IP	-0.217354	0.00761735	4.43e-179	Q7Z5R6	ENSG00000077420	26438341	26567803	APBB1IP	54306	0.0147712	814.163
437	rs75657667	1	159086481	C	T	0.0538065	APCS	0.0764172	0.015574	9.26e-07	P02743	ENSG00000132703	159587826	159588865	APCS	54306	0.000443141	24.075
438	rs12727188	1	159516538	G	T	0.0898762	APCS	0.192658	0.0124766	8.59e-54	P02743	ENSG00000132703	159587826	159588865	APCS	54306	0.00437151	238.433
439	rs36126250	1	159593911	G	T	0.0229999	APCS	-0.535152	0.0235983	7.46e-114	P02743	ENSG00000132703	159587826	159588865	APCS	54306	0.00938106	514.253
440	rs74336549	14	20375693	A	G	0.0175203	APEX1	-0.142759	0.0301226	2.15e-06	P27695	ENSG00000100823	20455191	20457772	APEX1	54306	0.000413423	22.4598
441	rs1760949	14	20425210	T	C	0.887495	APEX1	-0.0525815	0.0114769	4.62e-06	P27695	ENSG00000100823	20455191	20457772	APEX1	54306	0.000386368	20.9894
442	rs1130409	14	20456995	G	T	0.479814	APEX1	-0.388737	0.00729531	0	P27695	ENSG00000100823	20455191	20457772	APEX1	54306	0.049687	2839.28
443	rs1760927	14	20488285	C	T	0.641588	APEX1	-0.0586342	0.00779096	5.23e-14	P27695	ENSG00000100823	20455191	20457772	APEX1	54306	0.00104188	56.6375
444	rs10892019	11	116707507	T	C	0.186393	APOA1	0.0438563	0.0091448	1.62e-06	P02647	ENSG00000118137	116835751	116837622	APOA1	54306	0.000423335	22.9985
445	rs2727784	11	116840425	T	C	0.649428	APOA1	-0.0635894	0.0074761	1.81e-17	P02647	ENSG00000118137	116835751	116837622	APOA1	54306	0.00133043	72.3441
446	rs4073054	1	161230697	A	C	0.626845	APOA2	0.0671418	0.00754407	5.59e-19	P02652	ENSG00000158874	161222292	161223631	APOA2	54306	0.00145644	79.2061
447	rs1729407	11	116806654	G	C	0.54885	APOA4	0.141461	0.0076201	6.26e-77	P06727	ENSG00000110244	116820700	116823304	APOA4	54306	0.00630604	344.617
448	rs140707095	11	117119726	G	A	0.0158039	APOA4	-0.150789	0.0308521	1.02e-06	P06727	ENSG00000110244	116820700	116823304	APOA4	54306	0.000439674	23.8866
449	rs190915620	16	27980907	C	A	0.0112322	APOBR	0.178191	0.0388578	4.52e-06	Q0VD83	ENSG00000184730	28494643	28498964	APOBR	54306	0.000387079	21.0281
450	rs144619400	16	28077835	T	C	0.0297688	APOBR	-0.215283	0.0235371	5.88e-20	Q0VD83	ENSG00000184730	28494643	28498964	APOBR	54306	0.00153814	83.6561
451	rs112223196	16	28287097	C	A	0.24365	APOBR	-0.70601	0.00902303	0	Q0VD83	ENSG00000184730	28494643	28498964	APOBR	54306	0.101316	6122.11
452	rs118005546	16	28414709	A	G	0.0138332	APOBR	0.615831	0.0373252	3.73e-61	Q0VD83	ENSG00000184730	28494643	28498964	APOBR	54306	0.00498769	272.209
453	rs71387623	16	28747245	C	T	0.150887	APOBR	-0.744136	0.0121433	0	Q0VD83	ENSG00000184730	28494643	28498964	APOBR	54306	0.0646763	3755.05
454	rs200312370	16	28796356	A	G	0.860581	APOBR	-0.126718	0.012761	3.08e-23	Q0VD83	ENSG00000184730	28494643	28498964	APOBR	54306	0.00181247	98.6032
455	rs4788120	16	29027131	T	C	0.673304	APOBR	0.15539	0.0085539	9.6e-74	Q0VD83	ENSG00000184730	28494643	28498964	APOBR	54306	0.00604003	329.991
456	rs483082	19	44912921	T	G	0.237235	APOC1	0.0988073	0.00842704	9.49e-32	P02654	ENSG00000130208	44914247	44919349	APOC1	54306	0.00252512	137.471
457	rs5112	19	44927023	G	C	0.53289	APOC1	0.344868	0.00765478	0	P02654	ENSG00000130208	44914247	44919349	APOC1	54306	0.0360293	2029.67
458	rs117183891	19	45059782	A	G	0.0212584	APOC1	-0.123036	0.0248459	7.35e-07	P02654	ENSG00000130208	44914247	44919349	APOC1	54306	0.000451348	24.521
459	rs62118471	19	45187791	C	T	0.0267667	APOC1	0.139677	0.0234145	2.44e-09	P02654	ENSG00000130208	44914247	44919349	APOC1	54306	0.000654859	35.5848
460	rs72499635	3	195492010	T	C	0.412745	APOD	0.0805724	0.00827644	2.14e-22	P05090	ENSG00000189058	195568705	195584033	APOD	54306	0.00174213	94.7697
461	rs139828053	3	195572021	C	T	0.0313076	APOD	-0.536629	0.0220963	2.76e-130	P05090	ENSG00000189058	195568705	195584033	APOD	54306	0.0107441	589.784
462	rs11185487	3	195876763	A	G	0.499542	APOD	0.0517344	0.00818346	2.58e-10	P05090	ENSG00000189058	195568705	195584033	APOD	54306	0.00073539	39.964
463	rs62115559	19	44145584	G	A	0.0222944	APOE	0.189441	0.0259557	2.91e-13	P02649	ENSG00000130203	44905791	44909393	APOE	54306	0.000979961	53.268
464	rs148933445	19	44799247	A	G	0.022144	APOE	0.553045	0.0272746	2.05e-91	P02649	ENSG00000130203	44905791	44909393	APOE	54306	0.00751416	411.139
465	rs117142879	19	44802327	T	C	0.0211414	APOE	0.156968	0.0259273	1.41e-09	P02649	ENSG00000130203	44905791	44909393	APOE	54306	0.000674477	36.6515
466	rs148601586	19	44843409	G	C	0.0137439	APOE	-0.754157	0.0329734	8.89e-116	P02649	ENSG00000130203	44905791	44909393	APOE	54306	0.0095408	523.094
467	rs41289512	19	44848259	G	C	0.041757	APOE	-0.711822	0.0187788	0	P02649	ENSG00000130203	44905791	44909393	APOE	54306	0.0257762	1436.78
468	rs139397352	19	44857438	G	A	0.0120942	APOE	0.240984	0.0355714	1.25e-11	P02649	ENSG00000130203	44905791	44909393	APOE	54306	0.000844423	45.8943
469	rs78754926	19	44881845	A	G	0.0113552	APOE	0.198757	0.0358209	2.88e-08	P02649	ENSG00000130203	44905791	44909393	APOE	54306	0.000566602	30.7862
470	rs118170342	19	44898611	C	T	0.0406122	APOE	-0.526772	0.0191633	2.4e-166	P02649	ENSG00000130203	44905791	44909393	APOE	54306	0.0137232	755.594
471	rs190712692	19	44921921	A	G	0.0534537	APOE	0.809928	0.0171998	0	P02649	ENSG00000130203	44905791	44909393	APOE	54306	0.0392299	2217.33
472	rs11878790	19	44927160	C	T	0.0181095	APOE	0.279209	0.0280911	2.8e-23	P02649	ENSG00000130203	44905791	44909393	APOE	54306	0.00181587	98.7883
473	rs139781883	19	45194057	A	C	0.0175448	APOE	-0.324162	0.0288382	2.57e-29	P02649	ENSG00000130203	44905791	44909393	APOE	54306	0.0023213	126.349
474	rs1689511	12	56073601	A	G	0.912919	APOF	0.0693221	0.0130408	1.06e-07	Q13790	ENSG00000175336	56360568	56362857	APOF	54306	0.000520069	28.2565
475	rs2020854	12	56349583	C	T	0.0695762	APOF	-0.351487	0.0143282	6.89e-133	Q13790	ENSG00000175336	56360568	56362857	APOF	54306	0.0109598	601.754
476	rs77620153	17	66134676	A	G	0.055653	APOH	-0.696217	0.0165616	0	P02749	ENSG00000091583	66212033	66256525	APOH	54306	0.0315159	1767.13
477	rs73336725	17	66197477	A	G	0.0156967	APOH	-0.229675	0.0306825	7.13e-14	P02749	ENSG00000091583	66212033	66256525	APOH	54306	0.00103074	56.0312
478	rs8178860	17	66214349	T	G	0.0100546	APOH	-1.59083	0.0399803	0	P02749	ENSG00000091583	66212033	66256525	APOH	54306	0.0283287	1583.21
479	rs118088174	17	66225335	T	C	0.0453968	APOH	0.497873	0.0183043	6.53e-163	P02749	ENSG00000091583	66212033	66256525	APOH	54306	0.0134402	739.801
480	rs139464717	17	66320426	A	G	0.0124665	APOH	-1.50643	0.0354532	0	P02749	ENSG00000091583	66212033	66256525	APOH	54306	0.0321763	1805.39
[truncated: 6,879 more rows]

## Sheet: Table S3
Table S3: Results of proteome-wide Mendelian randomization identified proteins for hematologic malignancies.
[truncated: 88 more rows]
[truncated: 39 more columns]

[truncated: 4 more sheets: Table S4, Table S5, Table S6, Table S7]
